# Supplementary material for: Phylogenetic Analysis of the Membrane Attack Complex/Perforin Domain-Containing Proteins in Gossypium and the Role of GhMACPF26 in Cotton Under Cold Stress
Source: Front Plant Sci. 2021 Nov 19;12:684227. doi: 10.3389/fpls.2021.684227 (PMC8641546; doi:10.3389/fpls.2021.684227)
Supplement: Supplementary file 7 [file Table_1.XLSX]

## Sheet: Table S1
Table S1
Gene-specific primers used for quantitative real-time PCR
Locus ID	Forward	Reverse	Forward_TM	Reverse_TM
GhUBQ7	AGAGGTCGAGTCTTCGGACA	GCTTGATCTTCTTGGGCTTG	62.3	60.6
GhMACPF03	TACTCCCACATTGGGACACCGA	CCCCAGTGACAATGTAGACGCC	63.7	63.77
GhMACPF04	CCTACGTCCGAGCTTAGAGGGT	GGAGCCAGTTCGAGTGGCTATG	63.56	63.57
GhMACPF07	CGGCAAGATTCCTTCCGGCTTA	CCTCTTGTTTCACACGCTCGGA	63.54	63.62
GhMACPF10	CGGGTACTTCGAGCCAGTCAAG	TCCCATTCGGATCGACGGATCT	63.48	63.64
GhMACPF12	CCCAGTGGGCAAAAACTGTCCA	TTTGGTGGCCAGGAATCGTACC	64.12	63.44
GhMACPF14	CTGCTGTTTATCCTGGAGGCCC	CTTCTGGCCCTCTTGTCAGCTC	63.57	63.48
GhMACPF19	ACGAAGATCGTTGTGGGACCAT	CGGTTACTAGCCAATGACCGGG	62.59	63.58
GhMACPF23	TTCCTGGTGGTGTTTTGGTCCG	ACGCAACATTGAAGTGTCCCGA	63.83	63.59
GhMACPF26	AGGAGCAAGACAGCCGTTGGT	CGTCGGTCCTCTGTGCAGTAGA	61.5	62.7
GhMACPF31	GTGGTTCTCGAGGCAACGGATT	GTGAACTGAAGCGACGGCAATG	63.71	63.42
GhMACPF35	CCAACTGGCTCCACACTGTACC	GGAGCCCATTGTCGTGGAACTT	63.67	63.69
GhMACPF37	ACCGCCGATTGAAGAACTCCAC	TGGGCCAAGAGGAAGTTCACTG	63.71	63.07
q.AP2_A04G0382	TTACTCTGGCTAGCGCGTGTTC	CAACAGACGACGACGAATCGGA	63.47	63.43
q.AP2_A08G1919	CGTGGATTCCAGCCACACAGAA	ACTGGCATTGGATGGGAAGGAC	63.67	63.22
q.AP2_A12G2351	CGAAAAGGTTCACGGGTCTGGT	CGTTTCCTCTCTCCGTCAGCAG	63.6	63.47
q.AP2_D08G1435	GCCATCGTCGTTAGCAGGTGAT	GCCGTTGCCTTATGCCTCTGTA	63.56	63.54
q.GRAS_A01G0704	CCGCACTTATGGCACCTGATGA	TCCTTGGCACTCCTGACTCCAT	63.54	63.72
q.VQ_A01G2096	TCCGAAGCCGAAGCTCTTACCA	CCTGTTGCACCATCTGCCTGAA	60.9	60.6
q.VQ_D10G2155	CTCCCGTGAAGGTCAAGACGTG	GGAGTGCTGCTGTCATAGTCGG	63.67	63.55
q.WRKY_A05G2629	AGCCCCTGTTCTTCACCCAAAC	GGCGACTATGAGGCAAAGGAGG	63.6	63.59
q.WRKY_D08G1341	GAAACACCCAAAACTGCTGGGC	TTTTCTGGGGATGGAACTGCGG	63.58	63.69
q.WRKY_D11G1027	CGACGACCCTACCATCTTTGAGG	AGCTGGTGCTGTCTTTTCGGAG	63.17	63.66
TRV::GhMACPF26	AAGGTTACCGAATTCTCTAGAGACAAGGATGTTACAGTCATC	GAGCTCGGTACCGGATCCAAGGGATGAACACACCGGTTC	71.9	76.3

## Sheet: Table S2
Table S2
Multi-fasta file the 184 MACPF protein sequences.
Species	Locus ID	Gene Name
Arabidopsis thaliana (L.) Heynh	AT1G14780.1	AtMACPF01
Arabidopsis thaliana (L.) Heynh	AT1G28380.1	AtMACPF02
Arabidopsis thaliana (L.) Heynh	AT1G29690.1	AtMACPF03
Arabidopsis thaliana (L.) Heynh	AT4G24290.1	AtMACPF04
Ananas comosus (L.) Merr.	Aco000012.1	AoMACPF01
Ananas comosus (L.) Merr.	Aco000012.1	AoMACPF02
Ananas comosus (L.) Merr.	Aco006031.1	AoMACPF03
Ananas comosus (L.) Merr.	Aco007964.1	AoMACPF04
Ananas comosus (L.) Merr.	Aco012543.1	AoMACPF05
Ananas comosus (L.) Merr.	Aco025974.1	AoMACPF06
Brassica napus Linn	BnaA01g13800D	BnaMACPF01
Brassica napus Linn	BnaA06g09590D	BnaMACPF02
Brassica napus Linn	BnaA07g07780D	BnaMACPF03
Brassica napus Linn	BnaA08g14740D	BnaMACPF04
Brassica napus Linn	BnaA08g17810D	BnaMACPF05
Brassica napus Linn	BnaA08g18370D	BnaMACPF06
Brassica napus Linn	BnaA09g27290D	BnaMACPF07
Brassica napus Linn	BnaA09g45460D	BnaMACPF08
Brassica napus Linn	BnaC01g16240D	BnaMACPF09
Brassica napus Linn	BnaC03g58590D	BnaMACPF10
Brassica napus Linn	BnaC03g59280D	BnaMACPF11
Brassica napus Linn	BnaC05g10970D	BnaMACPF12
Brassica napus Linn	BnaC07g09670D	BnaMACPF13
Brassica napus Linn	BnaC08g11620D	BnaMACPF14
Brassica napus Linn	BnaC08g39300D	BnaMACPF15
Brassica oleracea Linnaeus	BolC01g018720.2J	BolMACPF01
Brassica oleracea Linnaeus	BolC03g070100.2J	BolMACPF02
Brassica oleracea Linnaeus	BolC03g070830.2J	BolMACPF03
Brassica oleracea Linnaeus	BolC05g012360.2J	BolMACPF04
Brassica oleracea Linnaeus	BolC05g026220.2J	BolMACPF05
Brassica oleracea Linnaeus	BolC07g016030.2J	BolMACPF06
Brassica oleracea Linnaeus	BolC08g017320.2J	BolMACPF07
Brassica oleracea Linnaeus	BolC08g052960.2J	BolMACPF08
Brassica rapa Linn.	BraA01g015110.3C	BraMACPF01
Brassica rapa Linn.	BraA06g010930.3C	BraMACPF02
Brassica rapa Linn.	BraA07g011030.3C	BraMACPF03
Brassica rapa Linn.	BraA08g020430.3C	BraMACPF04
Brassica rapa Linn.	BraA08g023780.3C	BraMACPF05
Brassica rapa Linn.	BraA08g024340.3C	BraMACPF06
Brassica rapa Linn.	BraA09g036310.3C	BraMACPF07
Brassica rapa Linn.	BraA09g059120.3C	BraMACPF08
Carica papaya	evm.model.supercontig_113.39	CpaMACPF01
Carica papaya	evm.model.supercontig_124.22	CpaMACPF02
Carica papaya	evm.model.supercontig_2.172	CpaMACPF03
Carica papaya	evm.model.supercontig_27.14	CpaMACPF04
Carica papaya	evm.model.supercontig_27.15	CpaMACPF05
Carica papaya	evm.model.supercontig_86.53	CpaMACPF06
Amborella trichopoda	evm_27.model.AmTr_v1.0_scaffold00005.45	AmMACPF01
Amborella trichopoda	evm_27.model.AmTr_v1.0_scaffold00068.151	AmMACPF02
Amborella trichopoda	evm_27.model.AmTr_v1.0_scaffold00071.184	AmMACPF03
Amborella trichopoda	evm_27.model.AmTr_v1.0_scaffold00077.32	AmMACPF04
Amborella trichopoda	evm_27.model.AmTr_v1.0_scaffold00162.23	AmMACPF05
Amborella trichopoda	evm_27.model.AmTr_v1.0_scaffold00176.11	AmMACPF06
Gossypium arboreum	Ga02G1318	GaMACPF01
Gossypium arboreum	Ga02G1319	GaMACPF02
Gossypium arboreum	Ga03G0040	GaMACPF03
Gossypium arboreum	Ga03G0187	GaMACPF04
Gossypium arboreum	Ga03G1525	GaMACPF05
Gossypium arboreum	Ga04G1692	GaMACPF06
Gossypium arboreum	Ga05G1620	GaMACPF07
Gossypium arboreum	Ga05G1704	GaMACPF08
Gossypium arboreum	Ga06G2411	GaMACPF09
Gossypium arboreum	Ga09G2330	GaMACPF10
Gossypium arboreum	Ga09G2439	GaMACPF11
Gossypium arboreum	Ga10G1593	GaMACPF12
Gossypium arboreum	Ga12G2659	GaMACPF13
Gossypium arboreum	Ga13G0300	GaMACPF14
Gossypium barbadense	GB_A01G2096	GbMACPF01
Gossypium barbadense	GB_A01G2098	GbMACPF02
Gossypium barbadense	GB_A02G0036	GbMACPF03
Gossypium barbadense	GB_A02G0175	GbMACPF04
Gossypium barbadense	GB_A03G1361	GbMACPF05
Gossypium barbadense	GB_A05G1550	GbMACPF06
Gossypium barbadense	GB_A05G1625	GbMACPF07
Gossypium barbadense	GB_A05G4053	GbMACPF08
Gossypium barbadense	GB_A05G4259	GbMACPF09
Gossypium barbadense	GB_A06G2330	GbMACPF10
Gossypium barbadense	GB_A09G2353	GbMACPF11
Gossypium barbadense	GB_A09G2428	GbMACPF12
Gossypium barbadense	GB_A10G1524	GbMACPF13
Gossypium barbadense	GB_A12G0441	GbMACPF14
Gossypium barbadense	GB_A13G0278	GbMACPF15
Gossypium barbadense	GB_D01G2191	GbMACPF16
Gossypium barbadense	GB_D01G2192	GbMACPF17
Gossypium barbadense	GB_D02G0046	GbMACPF18
Gossypium barbadense	GB_D02G0181	GbMACPF19
Gossypium barbadense	GB_D02G1537	GbMACPF20
Gossypium barbadense	GB_D02G1665	GbMACPF21
Gossypium barbadense	GB_D04G0418	GbMACPF22
Gossypium barbadense	GB_D04G1077	GbMACPF23
Gossypium barbadense	GB_D04G1304	GbMACPF24
Gossypium barbadense	GB_D05G1571	GbMACPF25
Gossypium barbadense	GB_D05G1647	GbMACPF26
Gossypium barbadense	GB_D06G2429	GbMACPF27
Gossypium barbadense	GB_D07G1282	GbMACPF28
Gossypium barbadense	GB_D09G2202	GbMACPF29
Gossypium barbadense	GB_D09G2275	GbMACPF30
Gossypium barbadense	GB_D10G1438	GbMACPF31
Gossypium barbadense	GB_D12G0443	GbMACPF32
Gossypium barbadense	GB_D13G0266	GbMACPF33
Gossypium hirsutum	GH_A01G1998	GhMACPF01
Gossypium hirsutum	GH_A01G1999	GhMACPF02
Gossypium hirsutum	GH_A02G0041	GhMACPF03
Gossypium hirsutum	GH_A02G0169	GhMACPF04
Gossypium hirsutum	GH_A03G1300	GhMACPF05
Gossypium hirsutum	GH_A05G1532	GhMACPF06
Gossypium hirsutum	GH_A05G1605	GhMACPF07
Gossypium hirsutum	GH_A05G3956	GhMACPF08
Gossypium hirsutum	GH_A05G4168	GhMACPF09
Gossypium hirsutum	GH_A06G2298	GhMACPF10
Gossypium hirsutum	GH_A09G2250	GhMACPF11
Gossypium hirsutum	GH_A09G2327	GhMACPF12
Gossypium hirsutum	GH_A10G1443	GhMACPF13
Gossypium hirsutum	GH_A12G0429	GhMACPF14
Gossypium hirsutum	GH_A12G1817	GhMACPF15
Gossypium hirsutum	GH_A13G0271	GhMACPF16
Gossypium hirsutum	GH_D01G2096	GhMACPF17
Gossypium hirsutum	GH_D01G2097	GhMACPF18
Gossypium hirsutum	GH_D02G0041	GhMACPF19
Gossypium hirsutum	GH_D02G0177	GhMACPF20
Gossypium hirsutum	GH_D02G1489	GhMACPF21
Gossypium hirsutum	GH_D02G1608	GhMACPF22
Gossypium hirsutum	GH_D04G0412	GhMACPF23
Gossypium hirsutum	GH_D04G1013	GhMACPF24
Gossypium hirsutum	GH_D04G1235	GhMACPF25
Gossypium hirsutum	GH_D05G1561	GhMACPF26
Gossypium hirsutum	GH_D05G1632	GhMACPF27
Gossypium hirsutum	GH_D05G3259	GhMACPF28
Gossypium hirsutum	GH_D06G0883	GhMACPF29
Gossypium hirsutum	GH_D06G2003	GhMACPF30
Gossypium hirsutum	GH_D06G2336	GhMACPF31
Gossypium hirsutum	GH_D07G1277	GhMACPF32
Gossypium hirsutum	GH_D09G2182	GhMACPF33
Gossypium hirsutum	GH_D09G2265	GhMACPF34
Gossypium hirsutum	GH_D10G1451	GhMACPF35
Gossypium hirsutum	GH_D10G1897	GhMACPF36
Gossypium hirsutum	GH_D12G0443	GhMACPF37
Gossypium hirsutum	GH_D13G0268	GhMACPF38
Gossypium raimondii	Gorai_002G217400.1	GrMACPF01
Gossypium raimondii	Gorai_002G217600.1	GrMACPF02
Gossypium raimondii	Gorai_005G004800.1	GrMACPF03
Gossypium raimondii	Gorai_005G021100.1	GrMACPF04
Gossypium raimondii	Gorai_005G152300.1	GrMACPF05
Gossypium raimondii	Gorai_006G226100.1	GrMACPF06
Gossypium raimondii	Gorai_006G234900.1	GrMACPF07
Gossypium raimondii	Gorai_008G045500.1	GrMACPF08
Gossypium raimondii	Gorai_009G159300.1	GrMACPF09
Gossypium raimondii	Gorai_009G167300.1	GrMACPF10
Gossypium raimondii	Gorai_009G172300.1	GrMACPF11
Gossypium raimondii	Gorai_010G256700.1	GrMACPF12
Gossypium raimondii	Gorai_011G147900.1	GrMACPF13
Gossypium raimondii	Gorai_012G045100.1	GrMACPF14
Gossypium raimondii	Gorai_013G029400.1	GrMACPF15
Oryza sativa Linn.	LOC_Os01g54510.1	OsMACPF01
Oryza sativa Linn.	LOC_Os01g72860.1	OsMACPF02
Oryza sativa Linn.	LOC_Os02g27480.1	OsMACPF03
Oryza sativa Linn.	LOC_Os02g50340.1	OsMACPF04
Oryza sativa Linn.	LOC_Os05g48360.1	OsMACPF05
Oryza sativa Linn.	LOC_Os06g14050.1	OsMACPF06
Oryza sativa Linn.	LOC_Os07g07194.1	OsMACPF07
Solanum lycopersicum Linn.	Solyc01g005220.3.1	SolycMACPF01
Solanum lycopersicum Linn.	Solyc01g103490.3.1	SolycMACPF02
Solanum lycopersicum Linn.	Solyc02g071780.3.1	SolycMACPF03
Solanum lycopersicum Linn.	Solyc02g077780.3.1	SolycMACPF04
Solanum lycopersicum Linn.	Solyc04g048950.4.1	SolycMACPF05
Solanum lycopersicum Linn.	Solyc09g018030.4.1	SolycMACPF06
Solanum lycopersicum Linn.	Solyc09g098070.3.1	SolycMACPF07
Solanum lycopersicum Linn.	Solyc10g085710.3.1	SolycMACPF08
Theobroma cacao Linn.	Thecc_01G238100.1	ThcaccaoMACPF01
Theobroma cacao Linn.	Thecc_02G017500.1	ThcaccaoMACPF02
Theobroma cacao Linn.	Thecc_02G017600.1	ThcaccaoMACPF03
Theobroma cacao Linn.	Thecc_02G017700.1	ThcaccaoMACPF04
Theobroma cacao Linn.	Thecc_02G308800.1	ThcaccaoMACPF05
Theobroma cacao Linn.	Thecc_04G153000.1	ThcaccaoMACPF06
Theobroma cacao Linn.	Thecc_04G188500.1	ThcaccaoMACPF07
Theobroma cacao Linn.	Thecc_06G161400.1	ThcaccaoMACPF08
Theobroma cacao Linn.	Thecc_06G182400.1	ThcaccaoMACPF09
Vitis vinifera Linn.	VIT_201s0011g05950.1	VitMACPF01
Vitis vinifera Linn.	VIT_205s0062g00790.2	VitMACPF02
Vitis vinifera Linn.	VIT_207s0031g03060.1	VitMACPF03
Vitis vinifera Linn.	VIT_208s0058g01190.1	VitMACPF04
Vitis vinifera Linn.	VIT_210s0003g00150.1	VitMACPF05
Vitis vinifera Linn.	VIT_210s0003g02030.1	VitMACPF06
Vitis vinifera Linn.	VIT_212s0035g01040.2	VitMACPF07
>AT4G24290.1
MALRLPASKAAEVAIGSIGCGYDLAIDLRLKYCKGGSKDSRLLDIKEGDDNCEIVLPGGISIPNVSKSIKCDKGERMRFRSDILPFQQMAEQFNQELSLAGKIPSGLFNAMFEFSSCWQKDAAYTKNLAFDGVFISLYSVALDKSQVLLREHVKQAVPSTWDPAALARFIDIYGTHIIVSVKMGGKDVIYAKQQHSSKLQPEDLQKRLKEVADKRFVEASVVHNTGSERVQASSKVETKEQRLRFADTSSLGSYANKEDYVFMCKRRGGNDNRNLMHNEWLQTVQMEPDVISMSFIPITSLLNGVPGSGFLSHAINLYLRCKPINHLRFVHFFLELFFILVVSFTFRLEV
>AT1G14780.1
MSRDGGDVIETAVKSLGKGFDLTADFRLKYCKDGDGSAGDDRLVVLDQTQNRELHIPGFGVFQNVSADINCDKGERTRFRSDILDFNKMSEYFNQRSSVTGKIPSGNFNATFGFQSGSWATDAANVKSLGLDASVVTLFNLHIHNPNRLRLTDRVRNAVPSSWDPQLLARFIERYGTHVITGVSVGGQDVVVVRQDKSSDLDNDLLRHHLYDLGDQLFTGSCLLSTRRLNKAYHHSHSQPKFPEAFNVFDDKQTVAFNNFSINSQNGITVICAKRGGDGRAKSHSEWLITVPDKPDAINFNFIPITSLLKDVPGSGLLSHAMSLYLRYKPPLMDLQYFLDFSGPRAWAPVHNDLPFGAAPNMASAYPALHINFMGPKLYVNTTPVTSEKNPVTGMRFFL…
>AT1G29690.1
MENRKGGNFSVPSSEALTTTLRNAIQALGRGFDVTSDVRLLYCKGAPGSRLVRIEEGQNRDLELSHGFLLPNVPADIDCSRGNSGTQRISVCSFHEMAEEFNVRSGVKGNIPLGCFNAMFNYTGSWQVDAASTKSLALVGYFIPLYDVKLAKLTLVLHNEIRRAVPSSWDPASLASFIENYGTHIVTSVTIGGRDVVYIRQHQSSPLPVSEIENYVNDMIKHRFHEAESQSITGPLKYKDKDITVIFRRRGGDDLEQSHARWAETVPAAPDIINMTFTPIVSLLEGVPGLRHLTRAIELYLEYKPPIEDLQYFLDYQIARAWAPEQSNLQRKEPVCSSLQFSLMGPKLFISADQVTVGRKPVTGLRLSLEGSKQNRLSIHLQHLVSLPKILQPHWDSHV…
>AT1G28380.1
MAFNNFTRLDAHSAAEKAVSVIGLGYDLCSDVRFSACKTTPDGSRLVEIDPTRNRDLIFPGGIVVNNVSSSIKCDKGERTRLRSDILSFNQMSEKFNQDMCLSGKIPSGMFNNMFAFSKCWPKDASSVKTLAYDGWFISLYSVEIVRKQLTLRDEVKREVPSSWDSAALAGFIEKYGTHVVVGVTMGGKDVIHVKQMRKSNHEPEEIQKMLKHWGDERFCVDPVESKSPASVYSGKPKEENLLQWGLQPFGTSVSSAVVMHTKNEEIMRVCIRRGGVDLGQSHERWLSTVSQAPNVISMCFVPITSLLSGLPGTGFLSHAVNLYLRYKPPIEELHQFLEFQLPRQWAPVYGDLPLGLRRSKQSSPSLQFSLMGPKLYVNTSKVDSGERPVTGLRFFLEG…
>BnaA01g13800D
MALRLPASKAAEFAIGSIGCGYDLAIDVRLKYCKESRLLDIQDGDDTREIVLPGGITIPNVSKSIKCDKGERMRFSSDVLSFQQMTEQFNQELSLAGKIPSGLFNAMFEFSGCWQKDAAYTKNLAFDGIFISFYSVALDKSQMLLREHVKQAVPSTWDPAALARFIDTYGTHIVVGVKMGGKDVIYAKQQHSSKLQPDDLQKRLKEVADKRFIEASGVQNIASDRIHPTSKVEAKEQRLRFADTSSLGSYANKEDIVFMCKRRGGNDNRNLTHNDWLQTVQTEPDAISMSLIPITSLLNGCPGSGFLSHAINLYLRYKPPISELHQFLEFQLPRQWAPVFSELPLGPQRKQQSCASLQFSFFGPKLFVNTTPVDVGKRPVTGMRLYLEGRRSNRLAIHL…
>BnaA06g09590D
MNRGGGGDVVETVVKSLGKGFDLTADFRLKYCKEGDAAAGDDRLVVLDETQNRELHVPGFGAIQNVSSDINCDKGERTRFRSDILDFNKMSEYFNQRSSVTGKIPSGNFNATFGFQSGSWATDAANVKSLGLDASMVTLFNLHIHNPNRLRLTDRVRNAVPSSWNPQLLARFIERYGTHVITGVSVGGQDVVVVRQDKSSDLDTDLLRYHLYDLGDQLFTGSCLLSARRPNKFPEAFNVFDDKETVAFNNFSMNSKDGITVICAKRGGDGRAKSHSEWLITVPEKPDAINFNFIPITSLLKDVPGSGLLAHAMSLYLRYKPPLMDLQYFLDFSGPRTWAPIHNDLPFGAAPNMASAYPALHINFMGPKLYVNTTPVTTEKNPVTGLRLFLEGKKCNRLA…
>BnaA07g07780D
MENRKGGNSTVPSSEALKTTLHSAIQALGRGFDVTSDVRLLYCKGAPGSRLVRIEQGQNRDLELTDGFLLPNVPADIECSLGEPYIDRISVCSFHQMAANFNERSGVKGNIPLGCFNAMFNYTGSWQVDAASTKYLVLVGYVIPLYEVKLAKLTLFLRNDIKQAVPSSWDPASLASFIENYGTHIVTSVTIGGRDMVYIRQHQTSPLPVSEIENYVNNMEEHRFHKAETQSIITEPLKYKDKDITVIFRRRGGDDLEQSHARWAETVPAAPDIINMTFTPIVSLLEGVPGLRHLTRAIELYLEYKPPMEDLQYFLDFQIARAWAPEQSNLQRKEPVCKSLHFSLMGPKLFISADQVTVGRKPVTGLRLSLEGSKQNRLSIHLQHLVSLPKILQPHWDSH…
>BnaA08g14740D
MALRLPASKAAEVAIGSIGCGYDLAIDVRLKYCKGGSKESRLLDIKDGDDSCDIVLPGGISIPNVSKSIKCDKGERMRFSSDVLSFQQMAEQFNQELSLAGKIPSGLFNAMFEFSGCWQKDAAYTKNLAFDGIFISFYTVALDKSHMLLRDHVKQAVPSTWDPAALARFIDTYGTHIIVGVKMGGKDVIYAKQQHSSKLQPDELQKRLKEVADKRFVEASGVQNMASDRMHPSSKVEAKEQRLRFADTNSLGSYANKEDIVFMCKRRGGNDNRNLMHNDWLQTVQTEPDAISMSFIPITSLLNGVPGSGFLSHAINLYLRYKPPITELHQFLEFQLPRQWAPVFSELPLGPQRKQQSCASLQFSFFGPKLYVNTTPVDVGKRPITGMRLYLEGRRSNRL…
>BnaA08g17810D
MENRKGGNFSVPSSEALTTTLRNAIQALGRGFDVTSDVRLLYCKGAPGSRLVHIEEGQNRDLELSDGFLLPNVPVDIECSPGEEGIQRIPVCTFHEMAAAFNEISGVKGNIPLGCFNAMFNYTGSWQVDAASTKSLAVVGYFNRLYEVKLAKLTLFLRNEIKRAVPSSWDPASLASFIENYGTHIVTSVTIGGRDVVYIRQHMSSPLPVSEIDNYVNDMRKHRFQDAESQSITGPLKYKDKDITVIFRRRGGDDLEQSHTRWAKTVPAAPDIINMTFTPIVSLLEGVPGLRHLTRAIELYLEYKPPIEDLQYFLDFQIARAWAPEQSNLQRKEPVCESLQFSLMGPKLFVSADQVTVGRKPVTGLRLSLEGSKQNRLSIHLQHLVSLPKILQPHWDSHV…
>BnaA08g18370D
MAFNISRLDAQSAAEKAVSVIGLGYDLSSDVRLSACKSTPGGSRLVEIDPNRNRDLVFPGGVVVSNVSSSIKCDKGERTRFRSDILSFNQMSEKFNQGMSLSGKIPSGMFNTMFELKEGWQKDASSVKTLSYDGWFISLYSVELVRSQVTLRDEVKREVPSSWDSVALAGFIEKYGTHVVVGVTMGGKDVVHMKQLRNSNHEPGEVQKLLKQLGDKRFAVDSVSPADAYSGTPKEESPNQWGFPGQFGSSVSRPVIFRSKNEDIVSICIRRGGVDMGQSHDRWLSTISQSPNAISMCFVPITSLLSGLPGTGFLSHAVNLYLRYKPPIEELQQFLEFQLPRQWAPVYGDLPLGLRRRKQSSPSLQFSLMGPKLYVNTSKVDSGERPVTGLRLFLEGKKG…
>BnaA09g27290D
MASNNSRLDAQSAAEKAVSVIGLGYDLTSDIRLSACKSTPDGSSLLKIDPTRNRDLVFPGGIVVNNVSSSIKCDKGERTRLRSDLLSFNQMSEKFNQDMSLLGKIPSGVFNAMFDLRQGWQKDASSVKTLAYDGWFISLFRVALVRESQLTLRDDVKREVPSSWDSAALAGFIEKYGTHMVAGVTMGGKDVIYMKQLRNSTHDPDQVQQQLKQLCNKRFSPQSISPAAGNYPKEESPIQFGLHSQFGSSLSRPVVMHSKNEDLVSICVRRGGIEMGQSHDRWLSTISQSPNAISMCFVPITSLLSGLPGTGFLSHAMNLYLRYKPPMEELHQFLEFQLPRQWAPVYGDLPLGLRCRKQSSPSLQFSLLGPKLYVSTSKVDSGERPVTGVRLFMEGKKGD…
>BnaA09g45460D
MNRAGGGGDVVETVVKSLGRGFDITTDFRLKYCKDGDGGDDRLVVLDETQNRELHVPGFGAIQNVSADINCDKGERTRFRSDILDFNKMSEYFNKRSSVTGKIPSGNFNATFGFQSGSWATDAANVKSLGLDASIITLFNLHIHNPNRLRLTDRVRNAVPSSWDPQLLARFIEKYGTHVITGVSVGGQDVVVVRQDRSSDLDTDLLRHHLYDLGDQLFTGTCLLSSHRPNKANHYSQSQPKFPEAFNVFDDKQTVAFNNFSINSKDGITVICAKRGGDGRAKSHSEWLITVPDKPDAINFNFIPITSLLKDVPGCGLLSHAMSLYLRYKPPLMDVQYFLEFSGPRTWAPIHNDLPFGAAPNMASAYPSLHINFLGPKLYVNTTPVTSEKNPVTGMRFFL…
>BnaC01g16240D
MALRLPASKAAEFAIASIGCGYDLAIDVRLKYCKESRLLDIQDGDDTREIVLPGGITIPNVSKSIKCDKGERMRFRSDVLSFQQMTEQFNQELSLAGKIPSGHFNAMFEFSGCWQKDAAYTKNLAFDGIFISFYSVALDKSQMLLREHVKQAVPSTWDPAALARFIDTYGTHIVVGVKMGGKDVIYAKQQHSSKLQPDDLQKRLKEVADKRFIEASGVQNIASDRIHPTSKVEAKEQRLRFADSNSLGSYANKEDIFFMCKRRGGNDNRNLTHNDWLQTVQTEPDAISMSLIPITSLLNGCPGSGFLSHAINLYLRYKPPISELHQFLEFQLPRQWAPVFSELPLGPQRKQQSCASLQFSFFGPKLFVNTTPVDVGKRPITGMRLYLEGRRSNRLAIHL…
>BnaC03g58590D
MAFNISRLDAQSAAEKAVSVIGLGYDLSSDVRLSACKSTSNGSRLVEIDPNRNRDLVFPGGVVVSNVSSSIKCDKGERTRFRSDILSFNQMSEKFNQDMSLSGKIPSGMFNTMFELKEGWQKDASSVKTLSYDGWFISLYSVELVRSQVTLRDEVKREVPSSWDSVALAGFIEKYGTHVVVGVTMGGKDVVHMKQLRNSNHEPGEVQKQLKQLGDKRFAVDPVQSVSPADAYSGTPKEENPIQWTFPGQFGSSVSRPVIFRSKNEDMVSICIRRGGVDMGQSHDRWLSTISQSPNAISMCFVPITSLLSGLPGTGFLSHAVNLYLRYKPPIEELQQFLEFQLPRQWAPVYGDLPLGLRRRKQSSPSLQFSLMGPKLYVNTSKVDSGERPVTGLRLFLEG…
>BnaC03g59280D
MENRKGGNFSVPSSEALTTTLRNAIQALGRGFDVTSDVRLLYCKGAPGSRLVHIEEGQNRDLELSDGFFLPNVPVDIECSPGEEGIQRIPVCTFHEMAAAFNEISGVKGNIPLGCFNAMFNYTGSWQVDAASTKSLAVVGYFNRLYEVKLAKLTLFLRNEIKRAVPSSWDPASLASFIENYGTHIVTSVTIGGRDVVYIRQHMSSPLPVSEIDNYVNDMRKHRFQDAESQSITGPLKYKDKDITVIFRRRGGDDLEQSHTRWAKTVPAAPDIINMTFTPIVSLLEGVPGLRHLTRAIELYLEYKPPIEDLQYFLDFQIARAWAPEQSNLQRKEPVCESLQFSLMGPKLFVSADQVTVGRKPVTGLRLSLEGSKQNRLSIHLQHLVSLPKILQPHWDSHV…
>BnaC05g10970D
MNRGGGGDVVETVVKSLGKGFDLTADFRLKYCKEGDAAAGDDRLVVLDETQNRELHVPGFGAIQNVSSDINCDKGERTRFRSDILDFNKMSEYFNQRSSVTGKIPSGNFNATFGFQSGSWATDAANVKSLGLDASLVTLFNLHIHNPNRLRLTDRVRNAVPSSWNPQLLARFIERYGTHVITGVSVGGQDVVVVRQDKSSDLDTDLLRHHLYDLGDQLFTGSCLLSTRRPNKFPEAFNVFDDKETVAFNNFSMNSKDGITVICAKRGGDGRAKSHSEWLITVPEKPDAINFNFIPITSLLKDVPGSGLLAHAMSLYLRYKPPLMDLQYFLDFSGPRTWAPIHNDLPFGAAPNMASAYPALHINFMGPKLYVNTTHVTTEKNPVTGLRLFLEGKKCNRLA…
>BnaC07g09670D
MENRKGSEALTTTLRSAIQALGRGFDVTSDVRLLYCKGAPGSRLVRIEEGKNRDLEMSDGFFLPNVPADIECSLGEPYIDRISVCSFHQMAANFNERSGVKGNIPLGCFNAMFNFTGSWQVDAASTKSLALVGYVIPLYEVKLAKLTLFLRNEIKQAVPSSWDPASLASFIENYGTHIVTSVTIGGRDMVYIRQHQTSPLPVSEIENYVNNMEEHRFHKAETQSITTEPLKYKDKDITVIFRRRGGDDLEQSHARWAETVSAASDIINMTFTPIVSLLEGVPGLRHLSRAIELYLEYKPPMEDLQYFLDFQIARAWAPEQSNLQRKEPVCKSLHFSLMGPKLFISADQVTVGRKPVTGLRLSLEGSKQNRLSIHLQHLVSLPKILQPHWDSHVPIGAPK…
>BnaC08g11620D
MALRLPASKAAEVAIGSIGCGYDLAIDVRLKYCKGGSKESRLLDIKDGDDSCDIVLPGGISIPNVSKSIKCDKGERMRFSSDVLSFQQMAEQFNQELSLAGKIPSGLFNAMFEFSGCWQKDAAYTKNLAFDGIFISFYTVALDKSHMLLRDHVKQAVPSTWDPAALARFIDTYGTHIIVGVKMGGKDVIYAKQQHSSKLQPEELQKRLKEVADKRFVEATGVQNMASDRMHPSSKVEAKEQRLRFADSSSLGSYANKEDIVFKCKRRGGNDNRNLMHNDWLQTVQTEPDAISMSFIPITSLLNGVPGSGFLSHAINLYLRYKPPITELHQFLEFQLPRQWAPVFSELPLGPQRKQQSCASLQFSFFGPKLYVNTTPVDVGKRPITGMRLYLEGRRSNRL…
>BnaC08g39300D
MNRAGGGGDVVETVVKSLGRGFDITADFRLKYCKDGDGGDDRLVVLDETQNRELHVPGFGAIQNVSADINCDKGERTRFRSDILDFNKMSEYFNKRSSVTGKIPSGNFNATFGFQSGSWATDAANVKSLGLNASIITLFNLHIHNPNRLRLTDRVRNAVPSSWDPQLLARFIEKYGTHVITGVSVGGQDVVVVRQDKSSDLDTDLLRHHLYDLGDQLFTGTCLLSSHRPNKANHHSQFQPKFPEAFNVFDDKQTVAFNNFSINSKDGITVICAKRGGDGRAKSHSEWLITVPDKPDAINFNFIPITSLLKDVPGCGLLSHAMSLYLRYKPPLMDVQYFLEFSGPRTWAPIHNDLPFGAAPNMASAYPSLHINFLGPKLYVNTTPVTSEKNPVTGMRFFL…
>BolC01g018720.2J
MALRLPASKAAEFAIASIGCGYDLAIDVRLKYCKESRLLDIQDGDDTREIVLPGGITIPNVSKSIKCDKGERMRFRSDVLSFQQMTEQFNQELSLAGKIPSGHFNAMFEFSGCWQKDAAYTKNLAFDGIFISFYSVALDKSQMLLREHVKQAVPSTWDPAALARFIDTYGTHIVVGVKMGGKDVIYAKQQHSSKLQPDDLQKRLKEVADKRFIEASGVQNIASDRIHPTSKVEAKEQRLRFADTNSLGSYANKEDIFFMCKRRGGNDNRNLTHNDWLQTVQTEPDAISMSLIPITSLLNGCPGSGFLSHAINLYLRYKPPISELHQFLEFQLPRQWAPVFSELPLGPQRKQQSCASLQFSFFGPKLFVNTTPVDVGKRPITGMRLYLEGRRSNRLAIHL…
>BolC03g070100.2J
MAFNISRLDAQSAAEKAVSVIGLGYDLSSDVRLSACKSTSNGSRLVEIDPNRNQDLVFPGGVIVSNVSSSIKCDKGERTRFRSDILSFNQMSEKFNQDMSLSGKIPSGMFNTMFELKEGWQKDASSVKTLAYDGWFISLYSVELVRSQVTLRDEVKREVPSSWDSVALAGFIEKYGTHIVVGVTMGGKDVVHMKQLRNSNHEPGEVQKLLKQLGDKRFAVDPIESVPPAVAYSGTPKEERPNQWGFPGQFGSSVSRPVIMRSKNEDMVSICIRRGGVDMGQSHDRWLSTISQSPNAISMCFVPITSLLSGLPGTGFLSHAVNLYLRYKPPIEELQQFLEFQLPRQWAPVYGDLALGLRRRKQSSPSLQFSLMGPKLYVNTSKVDSGERPVTGLRLFLEG…
>BolC03g070830.2J
MENRKGGNFSVPSSEALTTTLRNAIQALGRGFDVTSDVRLLYCKGAPGSRLVHIEEGQNRDLELSDGFFLPNVPVDIECSPGEEGIQRIPVCTFHEMAAAFNEISGVKGNIPLGCFNAMFNYTGSWQVDAASTKSLAVVGYFNRLYEVKLAKLTLFLRNEIKRAVPSSWDPASLASFIENYGTHIVTSVTIGGRDVVYIRQHMSSPLPVSEIDNYVNDMRKHRFQDVESQSITGPLKYKDKDITVIFRRRGGDDLEQSHTRWAKTVPAAPDIINMTFTPIVSLLEGVPGLRHLTRAIELYLEYKPPIEDLQYFLDFQIARAWAPEQSNLQRKEPVCESLQFSLMGPKLFVSADQVTVGRKPVTGLRLSLEGSKQNRLSIHLQHLVSLPKILQPHWDSHV…
>BolC05g012360.2J
MNRGGGGDVVETVVKSLGKGFDLTADFRLKYCKEGDAAAGDDRLVVLDETQNRELHVPGFGAIQNVSSDINCDKGERTRFRSDILDFNKMSEYFNQRSSVTGKIPSGNFNATFGFQSGSWATDAANVKSLGLDASMVTLFNLHIHNPNRLRLTDRVRNAVPSSWNPQLLARFIERYGTHVITGVSVGGQDVVVVRQDKSSDLDTDLLRHHLYDLGDQLFTGSCLLSTRRPNKFPEAFNVFDDKETVAFNNFSMNSKDGITVICAKRGGDGRAKSHSEWLITVPEKPDAINFNFIPITSLLKDVPGSGLLAHAMSLYLRYKPPLMDLQYFLDFSGPRTWAPIHNDLPFGAAPNMASAYPALHINFMGPKLYVNTTPVTTEKNPVTGLRLFLEGKKCNRLA…
>BolC05g026220.2J
MASSNSRLDAQSAAEKAVSVIGLGYDLTSDIRLSACKSTPDGFSLLKIDPTRNRDLVFPGGIVVNNVSSSIKCDKGERTRLRSDLLSFNQMSEKFNQDMSLLGKIPSGVFNAMFDLRQGWQKDASSVKTLAYDGWFISLFRVALVRESQLTLRDDVKREVPSSWDSAALAGFIEKYGTHIVAGVTMGGKDVIYMKQLRNSTHDPDQVQQQLKQLCNKRFSAESISPAAGNNPKEESPIQFGLHSQFGSSLSRPVIMHSKNEDLVSICVRRGGIEMGQSHDRWLSTISQSPSAISMCFVPITSLLSGLPGTGFLSHAMNLYLRCEHFGFCSLVTQWLIRVTSLYKNVLDKPPMEELHQFLEFQLPRQWAPVYGDLPLGLRCRKQSSPSLQFSLLGPKLYV…
>BolC07g016030.2J
MENRKGSEALTTTLRSAIQALGRGFDVTSDVRLLYCKGAPGSRLVRIEEGKNRDLEMSDGFLLPNVPADIECSLGEPYIDRISVCSFHQMAANFNERSGVKGNIPLGCFNAMFNYTGSWQVDAASTKSLALVGYVIPLYEVKLAKLTLFLRNEIKQAVPSSWDPASLASFIENYGTHIVTSVTIGGRDMVYIRQHQTSPLPVSEIENYVNNMEEHRFHKAETQSITTEPLKYKDKDITVIFRRRGGDDLEQSHARWAETVSAAPDIINMTFTPIVSLLEGVPGLRHLSRAIELYLEYKPPMEDLQYFLDFQIARAWAPEQSNLQRKEPVCKSLHFSLMGPKLFISADQVTVGRKPVTGLRLSLEGSKQNRLSIHLQHLVSLPKNLQPHWDSHVPIGAPK…
>BolC08g017320.2J
MALRLPASKAAEVAIGSIGCGYDLAIDVRLKYCKGGSKESRLLDIKDGDDSCDIVLPGGISIPNVSKSIKCDKGERMRFSSDVLSFQQMAEQFNQELSLAGKIPSGLFNAMFEFSGCWQKDAAYTKNLAFDGIFISFYTVALDKSHMLLRDHVKQAVPSTWDPAALARFIDTYGTHIIVGVKMGGKDVIYAKQQHSSKLQPEELQKRLKEVADKRFVEATGGQNMASDRMHPSSKVEAKEQRLRFADSSSLGSYANKEDIVFKCKRRGGNDNRNLMHNDWLQTVQTEPDAISMSFIPITSLLNGVPGSGFLSHAINLYLRYKPPITELHQFLEFQLPRQWAPVFSELPLGPQRKQQSCASLQFSFFGPKLYVNTTPVDVGKRPITGMRLYLEGRRSNRL…
>BolC08g052960.2J
MNRAGGGGDVVETVVKSLGRGFDITADFRLKYCKDGDGGDDRLVVLDETQNRELHVPGFGAIQNVSADINCDKGERTRFRSDILDFNKMSEYFNKRSSVTGKIPSGNFNATFGFQSGSWATDAANVKSLGLNASIITLFNLHIHNPNRLRLTDRVRNAVPSSWDPQLLARFIEKYGTHVITGVSVGGQDVVVVRQDKSSDLDTDLLRHHLYDLGDQLFTGTCLLSSHRPNKANHHSQFQPKFPEAFNVFDDKQTVAFNNFSINSKDGITVICAKRGGDGRAKSHSEWLITVPDKPDAINFNFIPITSLLKDVPGCGLLSHAMSLYLRYKPPLMDVQYFLEFSGPRTWAPIHNDLPFGAAPNMASAYPSLHINFLGPKLYVNTTPVTSEKNPVTGMRFFL…
>BraA01g015110.3C
MALRLPASKAAEFAIGSIGCGYDLAIDVRLKYCKESRLLDIQDGDDTREIVLPGGITIPNVSKSIKCDKGERMRFSSDVLSFQQMTEQFNQELSLAGKIPSGHFNAMFEFSGCWQKDAAYTKNLAFDGIFISFYSVALDKSQMLLLEHVKQAVPSTWDPAALARFIDTYGTHIVVGVKMGGKDVIYAKQQHSSKLQPDDLQKRLKEVADKRFIEASGVQNIASDRIHPTSKVEAKEQRLRFADTSSLGSYANKEDIVFMCKRRGGNDNRNLTHNDWLQTVQTEPDAISMSLIPITSLLNGCPGSGFLSHAINLYLRYKPPISELHQFLEFQLPRQWAPVFSELPLGPQRKQQSCASLQFSFFGPKLFVNTTPVDVGKRPVTGMRLYLEGRRSNRLAIHL…
>BraA06g010930.3C
MNRGGGGDVVETVVKSLGKGFDLTADFRLKYCKEGDAAAGDDRLVVLDETQNRELHVPGFGAIQNVSSDINCDKGERTRFRSDILDFNKMSEYFNQRSSVTGKIPSGNFNATFGFQSGSWATDAANVKSLGLDASMVTLFNLHIHNPNRLRLTDRVRNAVPSSWNPQLLARFIERYGTHVITGVSVGGQDVVVVRQDKSSDLDTDLLRYHLYDLGDQLFTGSCLLSARRPNKFPEAFNVFDDKETVAFNNFSMNSKDGITVICAKRGGDGRAKSHSEWLITVPEKPDAINFNFIPITSLLKDVPGSGLLAHAMSLYLRYKPPLMDLQYFLDFSGPRTWAPIHNDLPFGAAPNMASAYPALHINFMGPKLYVNTTPVTTEKNPVTGLRMFLEGKKCNRLA…
>BraA07g011030.3C
MENRKGGNSTVPSSEALKTTLHSAIQALGRGFDVTSDVRLLYCKGAPGSRLVRIEQGQNRDLELTDGFLLPNVPADIECSLGEPYIDRISVCSFHQMAANFNERSGVKGNIPLGCFNAMFNYTGSWQVDAASTKSLALVGYVIPLYEVKLAKLTLFLRNDIKQAVPSSWDPASLASFIENYGTHIVTSVTIGGRDMVYIRQHQTSPLPVSEIENYVNNMEEHRFHKAETQSITTEPLKHKDKDITVIFRRRGGDDLEQSHARWAETISAAPDIINMTFTPIVAVKYKSLYSTEYFL*
>BraA08g020430.3C
MALRLPASKAAEVAIGSIGCGYDLAIDVRLKYCKGGSKESRLLDIKDGDDSCDIVLPGGISIPNVSKSIKCDKGERMRFSSDVLSFQQMAEQFNQELSLAGKIPSGLFNAMFEFSGCWQKDAAYTKNLAFDGIFISFYTVALDKSHMLLRDHVKQAVPSTWDPAALARFIDTYGTHIIVGVKMGGKDVIYAKQQHSSKLQPDELQKRLKEVADKRFVEASGVQNMASDRMHPSSKVEAKEQRLRFADSSSLGSYANKEDIVFMCKRRGGNDNRNLMHNDWLQTVQTEPDAISMSFIPITSLLNGVPGSGFLSHAINLYLRYKPPITELHQFLEFQLPRQWAPVFSELPLGPQRKQQSCASLQFSFFGPKLYVNTTPVDVGKRPITGMRLYLEGRRSNRL…
>BraA08g023780.3C
MENRKGGNFSVPSSEALTTTLRNAIQALGRGFDVTSDVRLLYCKGAPGSRLVHIEEGQNRDLELSDGFLLPNVPVDIECSPGEEGLQRIPVCTFHEMAAAFNEISGVKGNIPLGCFNAMFNYTGSWQVDAASTKSLAVVGYFNRLYEVKLAKLTLFLRNEIKRAVPSSWDPASLASFIENYGTHIVTSVTIGGRDVVYIRQHMSSPLPVSEIDNYVNDMRKHRFQDAESQSITGPLKYKDKDITVIFRRRGGDDLEQSHTRWAKTVPAAPDIINMTFTPIVSLLEGVPGLRHLTRAIELYLEYKPPIEDLQYFLDFQIARAWAPEQSNLQRKEPVCESLQFSLMGPKLFVSADQVTVGRKPVTGLRLSLEGSKQNRLSIHLQHLVSLPKILQPHWDSHV…
>BraA08g024340.3C
MAFNISRLDAQSAAEKAVSVIGLGYDLSSDVRLSACKSTPGGSRLVEIDPNRNRDLVFPGGVVVSNVSSSIKCDKGERTRFRSDILSFNQMSEKFNQGMSLSGKIPSGMFNTMFELKEGWQKDASSVKTLSYDGWFISLYSVELVRSQVTLRDEVKREVPSSWDSVALAGFIEKYGTHVVVGVTMGGKDVVHMKQLRNSNHEPGEVQKLLKQLGDKRFAVDSVSPADAYSGTPKEESPNQWGFPGQFGSSVSRPVIFRSKNEDIVSICIRRGGVDMGQSHDRWLSTISQSPNAISMCFVPITSLLSGLPGTGFLSHAVNLYLRYKPPIEELQQFLEFQLPRQWAPVYGDLPLGLRRRKQSSPSLQFSLMGPKLYVNTSKVDSGERPVTGLRLFLEGKKG…
>BraA09g036310.3C
MASNNSRLDAQSAAEKAVSVIGLGYDLTSDIRLSACKSTPDGSSLLKIDPSRNRDLVFPGGIVVNNVSSSIKCDKGERTRLRSDLLSFNQMSEKFNQDMSLLGKIPSGVFNAMFDLRQGWQKDASSVKTLAYDGWFISLFRVALVRESQLTLRDDVKREVPSSWDSAALAGFIEKYGTHMVAGVTMGGKDVIYMKQLRNSTHDPDQVQQQLKQLCNKRFSPQSISPAAGNYPKEESPIQFGLHSQFGSSLSRPVVMHSKNEDLVSICVRRGGIEMGQSHDRWLSTISQSPNAISMCFVPITSLLSGLPGTGFLSHAMNLYLRYKPPMEELHQFLEFQLPRQWAPVYGDLPLGLRCRKQSSPSLQFSLLGPKLYVSTSKVDSGERPVTGVRLFMEGKKGD…
>BraA09g059120.3C
MNRAGGGGDVVETVVKSLGRGFDITADFRLKYCKDGDGGDDRLVVLDETQNRELHVPGFGAIQNVSTDINCDKGERTRFRSDILDFNKMSEYFNKRSSVTGKIPSGNFNATFGFQSGSWATDAANVKSLGLDASIITLFNLHIHNPNRLRLTDRVRNAVPSSWDPHLLARFIEKYGTHVITGVSVGGQDVVVVRQDRSSDLETDLLRHHLYDLGDQLFTGTCLLSSHRPNKANHHSQSQPKFPEAFNVFDDKQTVAFNNFSINSKDGITVICAKRGGDGRAKSHSEWLITVPDKPDAINFNFIPITSLLKDVPGCGLLSHAMSLYLRYKPPLMDVQYFLEFSGPRTWAPIHNDLPFGAAPNMASAYPSLHINFLGPKLYVNTTPVTSEKNPVTGMRFFL…
>Ga02G1318
MALKSTALKAAEIAIGSIGCGYDIGMDLRLKYCKGNSKDSCLIEIHEDGRHEIVLPGGISIPNVSKSIKCDKGERTRFRSDVLSFQQMSEQFNQEISLTGKIPSGHFNSMFEFSGCWQKDAANTKTLAFDGVFITLYSVALEKSQIVLRDHVKKAVPSTWEPAALARFIDTYGTHIIVGVKMGGKDVIYIKQQHSSTLQPADIQKRLKDMADKRFLDASGHYNLAPEQVFQSDKFEIREQRLRFASNSPSSSYAQKEDIISIYKRRGGNDNRNLSHNDWLQTVQSEPDVISMSFIPITSLLNGVPGSGFLSHAINLYLRYKPPVEELHQFLEFQLPRQWAPVFSELPLGPQRKQQSTASLQFSFMGPKLFVNTTPVDVGKRPVTGLRLYLEGKRSNRLA…
>Ga02G1319
MALKISAQEAAEIAIGSIGSGYNLALDLRLKYCQEEEKDSPLIEFEQVGCYDVALPGGISIPNVSKLIKCYQGKGTRNMCDVISFQQMSERFNHELSLSGKIPSGLFNAMFDFSGCSHKDAVSTKTLAFDGIFITLYTVLLDKSQMVLCDHVKKAVPSSWEPVALARFIKTFGTHIIVGVKMGGKDVIYVKQQHSSTVQPTDVYTKLKKLADDKFLKNNEQSRINSEQVKLNNQMQDISIIYKRRGGREEMNLPHAEWLQTVDVHPEVVSMSFIPITSLLSGVPMSGFLNHAIDLYLRYKPSLEELHLFLEFQLPRQWAPVFKEFPRGLQHKRQSNSFLQFKFLGPKLYVNTIPVDVGMRPVTGLRLYLEGKRSNRLAIYMQHLSSLPTYFQLVDEPND…
>Ga03G0040
MGENGNAAALHTAINAVQALGRGFDVNYDTRLLYCKGVMGSRIVEIDEEHVRDIYLDDQIVLPNISRDIKSSKESIGRHSSGVCNFHEMVEYFNKKANVSSCFALGSFNSVFSFTGSTNIDAATTKMLSMDGFYIPLAKLQLTRSPLVLQDKVKRAVPTSWDPSSLASFIENFGTHVVTSVTIGGKDVIYIKQHHSSPLSTMEIKNYVQDIGNQRFSDKESHTSSGQIKLKDKGLDPGLFNSQGIYPQPSNAPCLNGKEDVTVIFRRRGGDDLEQNHTQWAKTVRSSPDVIEMTFYPINALLDGVARKEHLTRAISLYLEYKPPVEELRYFLEFQIPRIWAPVQDKIPGHQRKEPVCPSLQFSMMGQKLYVSQEQVSVGRKPVTGLRLRLEGIKQNRLS…
>Ga03G0187
MEEAEKPIEVLAMEALGKGYDITGDFRLKYAKGTRLLVLDETNKRDIVFPGAAAFTMKDVSQDIRLDKGDRIRFKSDVLEFNQMSELLNQKSSIQGKVPSGYLNSIFDLSGNWLHDAADTKNLAFDGYFISLYYLHLTASPLVLNDRVKKSVPPHWDPAALSRFIQTYGTHIIVGMAIGGQDLICVRQNSSSTIPTSELRGYLEDLGDVMFSDGKSPSLIQRKSRDGKQKVPDVFNRILQSSTMQLASIAETSSKDGLTIICSKRGGNVFLHSHSNWLQTVPAKPEGILFKFVPITSLLTGIPGSGYLSHAINLYLRYKPTPEDLRYFLEFQVPQQWAPMFCGLPLRHQTRKASCPSLQFTFLGPTLHVNSTQVTSELKPVVGLRLYLEGKKCNRLALH…
>Ga03G1525
MNNGIVEKAISSLGRGFDLTSDFRLKYCKGRERLILLNETEKKEITIPGFGAFKDVSIDIKCDKGDRTRYQSDMLDFNQIYIYNIMMIVDVDGGVFQPEMQSRGKIPSGEFNSMFGFQSGLWAKDAAKTKCLGLDGYFIVLFNLHIDRSPLVLSDQVLNDVPSAWDPPALARFIEKYGTHVIVGLSIGGQDVVLVRQDKSSNLQPSQLKKHLDDLGDQLFTGTCSFNPNIKDQRLKVPQAFNIFDQLPLAFSSYPSVSTKDGISVICSKRGGDPEANSHCEWLPTVAGRPDAIHFNFIPSLLCLKLSLAKVSYPMPSTYTFVVNKPPIADLQYFLDFQSHKIWAPIHNDLPLGPSPKRASSSPALHFNLMGPKLYVNTSQVIVGMRPITGMRLYLEGFK…
>Ga04G1692
MARKAAETAFQSIGLGYDLTVDLKLKFCKKASNLITIADHDHVRDVAVPGGVLVRNVPKYIKCDKGERMRFASDVLSFQQMSEKFNQEMSLSGKIPSGHFNVAFEFTTGWQKDAANTKMLAFDGVFITLYNVALEKSQVMLCDHVKQAVPSSWDPPALAKFIETYGTHIIVGVKMGGKDVVYMKQMHSSGLQPIELQQKLKELANKMLLEETQHKTNYDKLNKSEKIFKEHGLASMDMFQTSSYSEVEFQDIKFICKRKGGKLNSNLSHSEWCQTVQSEPDVISMSFIPITSLLSGVNGSGYLTHAINLYLRYKPSIDELHQFLEFQLPKQWAPVFGELALGPQKKQQNSASLQFSFMGPKLYVNTTPVYVDKKPVTGLRLYLEGKRGNRLAIHLQHLS…
>Ga05G1620
MENPRTRSGSPLCSSSSLDALTTTLSSSIQALGRGFDVTSDIRLLYCKGAPGSRLVQLDEDHTDDLVLSGRVIVPNVSADIKWSMGKGDIERKPVCSFHEMSGYFNEKSGIAGRVPLGSFNAMFNFTGSSRVDAAATKSLAMVGYLIPLCTVKLAKQNLILHEDVRRAVPYTWDPAALASFIENYGTHIVTSATIGGRDVVYVRQHQSSPLSLTDIENYVKDIGDQRFLDSKGQSSAAPLKYKDKDVTVIFRRRGGDDLEQSHARWAETVQAAPDVINMTFMPIVSLLEGVPGIKHLARAIELYLEYKPPIEDLQYFLDFQIARVWAPEQSNIQRKEPVCSSLQFSLMGPKLYISPDQVTVGRKPVTGLRLSLEGNKQNRLAIHLQHLVSLPKILQPHW…
>Ga05G1704
MPGNLYQMAPQSAAEKAVSVIGFGFDLCRDVRLSACLPGPSGSRLIELDSAATRDLVFPDGVVVKDVPNSIKYDKGERTRFRSDVLSFSQMSEKFNRDLSLSGKIPSGLFNAMFEFKGCWQKDACAAKGLAYDGWFLTLYNVELERTNITLSERVKQEVPTTWDPAAIAEFIEKYGTHVVVGVKMGGKDVIHVKQLQNSNLQPNEVQKTLKQLADERFSENIGTSPFSEKPKGEHYIPGQLHQGVLAGSMRPPVVTCSKNNDIMNIYIRRGGIDFGQSHSQWLSTISHSPNVISMSLVPITSLLSCARGNGFLSHAVNLYLRYKPPIEELHVFLEFQIPRQWAPVYSDLPLGLKHRKQSSPSLQFTFMGPKLYVNTARVDTGKRPVTGIRLYLEGKKSD…
>Ga06G2411
MAGNFHQLDPQSAAEKAVSVIGFGYDLYNDLRLSACKPGPSGSRLIELDSVVSRELVFPGGVAVKNVPNSIKCDKGERTRFRSDVLSFNQMSEKFNQDLSLSGKIPSGLFNAMFEFKGCWQKDAGSTKCLALDGWFITLYNVELDRAHITLSERVKQDVPETWDPTAIAEFIEKYGTHIIVGVKMGGKDVIHIKQSNNSNLHPNEVQKTLKQLADERFSENEEAPVFSEKPKEEPYMPWDLQGMPAASIRPPVVTRSKNNDIVNVYIRRGGVDYGQSHSQWLSTISQSPNVISMKFVPITSLLGGSRGNGFLSHAVNLYLRYKPPIEELREFLEFQVPRQWAPVYGDLPLSLKRRKQASPSLQFTFMGPKLYVNTVPVDTGNRPVTGIRLYLEGKKNDH…
>Ga09G2330
MGMEETEKPIEVRAVEALGKGFDISGDFRLKYAKGTRLVVLDETNKRDIVFPGAFTVQDVSQDIRLDKGDRIRFKSDVLEFNQMSELLNQKSSIQGKVPSGYLNSIFGLRGDWLHDAEDTKNLAFDGYFISLYHLHLTASPLVLHDRVKKSVPPHWDPAALSRFIRTYGTHIIVGMAIGGQDLICVRQNYSSTIPPSELRGYLEDLGDVMFSDGKSPSLLQRKMGDGKQKVPEVFNRILQSNTLQLASIAETSSKDGLTIICSKRGGNVFLHGHSNWLQTVPAKPEGILFKFVPITSLLTGIPGSGYLSHAINLYLRYKPAPEDLRFFLEFQVPLQWAPMFCELPLRHHRKKASCPSLQFAFLGPKIQVSSTQVSSDLKPAVGLRLYLEGKKCNRLAIH…
>Ga09G2439
MGETENGYSPATHTAMNAVQAIGKGFDVNFDTRLLYCKGVTGSKIVEIDEEHGRDIYLYDQTVLPNVSRDIKNSQEPIGRLSSGVFNFNEMVEYFNKNANVSGSFPLGSFNSAFSFTGSTNINAATTKTLSMDGFYIPLAKFHLTKSPLVLQENVKRAVPTSWDPSSLSSFIGNFGTHVITSVTIGGKDVIYVKQHHSSPLSTMEIKTYVQDIGNHRFSDKDSLTSSGQIKLKDKGLDTGIFISQGIYPQPTSVPSLNGKEDVTVIFRRRGGDDLEQNHTQWAKTVQSSPDVIEMTFYPITALLDGIAGKEHLIRAISLYLEYKPPMEELRYFLEFQTPRIWAPIQGTIPGHQRKEPICPSLRFSMMGQKLYVSQEQISVGRKPVTGLRLCLEGIKQNR…
>Ga10G1593
MVTEESEKPIEVRAMEALGKGFDISGDFRLKYAKGARLVVLDEIDKRDIVLPGVFTIKDVSQDIRLDKGDRIRFKSDVLEFNQMSEFLNQKSSIQGKVPSGYLNTIFDLTGDWLHDAADTKNLAFDSYFISLYHLHLTASPLVLHDSVKKSVPSHWDPEALSRFIQTYGTHIIVGMAVGGQDLLCVRQNYSSAIPPSELRGYLEDLGDVMFSDGKSPSLLQRKTRDGKQKVPEVFNHIFKSNSLQLASIAETSSKDGLTIISSKRGGNVVLRSHSNWLQTVPTKPEGILFKFVPITSLLTGIPGSGYLSHAINLYLRYKPAPEDLRYFLEFQVPRQWAPMFCELPLRHQRKKSSCPSLQFAFLGPKIQVSCAQVSSDLKPVVGLRLYLEGKKCNRLALH…
>Ga12G2659
MALRVPAPKAAEIAIASIGCGYDIGTDIRLKYCKVDSKDPCLIEIDEDGGREIVLPGGISVPNVSKSIKCDKGERTRFRSDVLSFQQMSEQFNQEISWTGKIPSGLFNSMFEFSGCWQRDAANTKTLAFDGVFITLYSVALEKSQMVLRDHVKKAVPSTWEPAALARFIGTYGTHIVVGVKMGGKDVIYIKQQHSSTLQPADIQKRLKDMADKRFLDANEHYGTVSEQVFQSDKFEIREQRLRFGHNSPSSSYAHKEDILSIYKRRGGSDNRNLSHNDWLQTVQSEPDVISMSFIPITSLLNGVPGSGFLSHAINLYLRYKPPIEELHQFLEFQLPRQWAPVFSELPLGPQRKQQSTSSLQFSFMGPKLFVNTTPVDVGKRPVTGLRLYLEGKRSNRLA…
>Ga13G0300
MSNNIGIVDKALSSLGRGFDLTMDFRLKYCKGKERLILLDETDKREIAIPGFGSIKDVPIDIKCDKGDRTRYQSDILDFNQMAEFFNKKCSIPGKIPSGRFNTMFGFQSGSWGKDAANTKCLGIDGYYIILFNLHIHRYPLLLSPHVLNDLPSTWYPYALARFIEKYGTHVIVGLSIGGHDVVLVRQDKSSNLEPSLLKKHLYDLGDQLFTGTCRFAPKTKDQKQKIPEAFNIFDQQSIALNGYPFINTKDGITVIGSKRGGDPEARSHCEWLPTVAGMPDAIHFNFIPITSLLKNVPGKGFLSHAINLYLRYKPPLGELRYFLDFQAQKIWAPIHNDLPLGPSTNRASSSPALHFNLMGPKLYVNTSQVTVGMRPVTGMRLYLEGMKCNRLAIHLQHL…
>evm.model.supercontig_2.172
MSNVGSIVERAVSSLGKGFDLTSDFRLKYCKGQERLILLNETEKREIVVPSFGVVKDVPIDIKCDKGDRLRYQSDILEFHKMSELFNRKAAVPGKIPSGSFNAMFGFDGGSWASDAGNIKYLGFDGYFITLFNVHIDRFPLVLSDEVVDAVPSTWDPRALARFIEKYGTHVIVGLSVGGHDVVLVKQEKSSNLCPSQLRQHLDDLGDQLFTGACTLRPNSKEHRNKVPEAFKVFDPQNIPFSSFSTVNKKDGITVICSKRGGDLMARSHCEWLPTVSSMPDAVHFSFIPITSLLNRRPGKGFLSHAINLYLRYKPPLHDLQYFLDFQSHKIWAPIHNDLPLAAATNRAGAGSSPALQLNLMGPKLFVNTAKVTSRNLPVTGMRLYLEGMKCNRLAIHLQ…
>evm.model.supercontig_27.14
MLKSCSVLFNHLFPLQEEHSMPWDYGAFANSVRSSVITHSKAEEIVRICIRRGGIDRGQSHKQWLSTISQSPNVISMSFVPITSLLAGIQGSGFLTHAVNLYIRYKPPIEELHQFLEFQLPRQWAPVYGDLPLGLRHRKQVSPSLQFSFMGPKLYVNTTLVDSENRPVTGVRLYLEGKKSDHLAIHLQHLSSLPQSLQLSDDHSYEPIDEPAERGFYEPVKWSIFSHVCTAPVEYTGACIDDPASIVTKAWLEVKGVGMRKVLFLRLGFSTVASAKIRKSEWDGPSTSSRKSGVFSALSTKFSTGLILPPSEKQEKVDINSAIYPGGPPPKAPKMSTFVETKEKARGPEDSPGYWVVTGAKLCVEGGKISIRGKYSLLTMMSEDSMMLI*
>evm.model.supercontig_27.15
MAANIYRLDPKSAAEKAISAIGFGYDICKDLRLLSCKPGPSGSRLIELDQTGTRDLVFPGGVMVKNVSSSIKCDKGERTRFRSDVLSFHQMSEKFNQEVSLSGKIPSGLFNTMFDFKGCWQKDAVSVKSLAFDGWCISLYNVELARSQIMLSEQVKRDVPSSWDPAALAEFIEKYGTHVVVGVKMGGKDIVHIKQLQNSNLQPTDIQTMLKKFADDRFSEDIDESLPLSREEVKNFQVVCDKGLSAGRAGCAVASAQGMDAACSGYAAVRCM*
>evm.model.supercontig_86.53
MGEYAAAKHTALNSVQALGRGFDVNFDTEVALLDIKNSQDSVGRQSSGVCSFNEDVTVIFRRRGGDDLEQNHSQWARTVRSSPDVIEMSFFPITALLDGVTGKEHLTRAIGLYLEYKPQIEELRYFLEFQIPRVWAPLQDKIPGCQRKEPVCPSLQFSIMGQKLYVSQEQVSVGRKPVTGLRLCLEGAKRNRLSIHLQHLASLPKILHPHWDTDVAIGAPKWQGPEEQDSRWFEPVKWKNFSHVSTAPIENLETFTGENSGVYVVTGGQLGVWDFGSRNVLYMKLLYSRLPGCTIRRSLWDHAPNDRSKQVLSSMNLGDSSSGTRENIVGNKLVKFVDMSEMNKGPEDPPGHWLVTGGKLGVEKGKIVLRVVFPSERYVIAILESAVNC*
>evm.model.supercontig_113.39
MALRVPAPKAAEIAINSIGRGYDVAVDLRLKYCKGDSKDSRLIEIEDGGLEIVLPGGISIPNVSKSIKCDKGERTRFRSDVLSFQQMAEQFNQDISLTGKIPSGLFNSMFEFSSCWQKDAAYTKALAFDGVFITLYTVALQKSQIVLRDHVKKAVPSSWEPAALARFIETYGTHIIVGVKMGGKDVIYAKQQHSSNLQPADVQKMLKEMADRRFLDSSGQNSMASEQIYANDKFEIREQRLRFAHNSPSSSYAHKQDIVSICKRRGGSDNRNLPHNEWLHTVQLEPDVISMSFIPITSLLNGVPGSGFLSHAINLYLRYKPPIEELHQFLEFQLPRHWAPVFSELPLGPQRKQQSTASLQFSFMGPKLHVNTAPVDVGKRPVTGLRLYLEGRRSNCLAI…
>evm.model.supercontig_124.22
MEKPTGGGGGSFCSGLDALTTTLSNSIQALGRGFDVTSDIRLLYCKGAPGSRLIHIDEDRGVDLPLYDGAVLLRNVPVDIECSTEMRSIERIPVCSFHEVRWQNTSMRNLVYQDAFPLGNFNAMFNFTVTSATVGGRDVVYIRQHQSSLLSLSDIENYVHDIVEHRFVNSEDQSSAGPLKYKDKDVTVIFRRRGGDDLEQSHAKWAETVKLAPDVINMTFTPIVSLLEGVPGLKHLARAIELYLEYKPPIEDLQYFLDFQLARVWAPEQSNIQRKEPVCPSLQFSLMGPKLFICPDQVTVAVNQSLDLGLAWKAASKTDLLSICNTGISSKNPSTSLDTHVAIGAPRWKGPEEQDSRWFEPIKWKNFSHVSTTPIEHTETCIGDLSGVHIVTGAQLSVW…
>evm_27.model.AmTr_v1.0_scaffold00005.45
MEGVEGVGVRAVESLGRGFDLTCDFRLKFAKGLERLVELDDQNLRDISIPGGPTIRNVSSDIKCDKGDRLRFRSDVLEFNQMSELLNQKSSIPGKIPSGYFNAIFDFSGIWLEDAKDTKHLAFDGYFISLYNLHLTVSALVLREEVKKAVPPNWEPATLSSFIQTYGTHIIVGMAVGGQDLVCVRQSSSSSIPPAELKGHLESLGDYIFSDCKNLSPIHRKSRESKYKVPEVFSNILQSNSVHSGGLTAPLSKDGLTIICSKQGGNTSLGSHYKWLQTVPANPEAVFFKFVPIMSLLNGIPGSGYLSHAINLYLRYKPALEDLQYFLEFQVPQQWAPIYELPLGHQRMKLSYPSLRFSFMGPKLYVNTTQVSSGRKPVVGFRLFLEGKKFNRLAIHVQH…
>evm_27.model.AmTr_v1.0_scaffold00068.151
MEFQRFPMDPQIAGEKAIWAVGSGFDLTDDIWLSRCKRGPSGLRLIKIEETLVRDIDLPVGVIVSNVPKSITYGKGERTRFSSDVLSFQQMSEHFNRDLSLSGKIPSGLFNAMFGFPGCWQKDAAASQILAFDGWFITFYSVQLTKSQLTLCDHVKQQVPSSWDPAALAEFIENYGTHVVVGVKMGGKDVVSIKQQHNSSLKSTEVQKILKKLADARFSDVIPDSDKISRQKESLLGNLESHLMFSNSKNKVVSHSKKEEIVSISIRRGGIDIGQGHTQWLGTISQAPDVISMSLVPIASLLHGISGSGFLTHAVNLYLRYKPPIEELRYFLEFQVPRQWAPTFGELPLGPQCRQTGLPHLQFSFMGPKLFVNTMNVDVGKFPVTGIRLYLEGRKGNQL…
>evm_27.model.AmTr_v1.0_scaffold00071.184
MAQKAIQSIGLGYDITEDLRLKYCKGNSPDSHLIKLDVDQGRDVFLPGGILVENVSKSIKCDKGERMRFRSDVLSFQQMSEQFNQELSLSGKIPSGLFNTMFEFSGGWQKDAANTKNLAFDGWFIILYTVALAKSQITLRDHVKRDVPSSWDPAALAGFIEKYGTHIIVSVKMGGKDVVYVKQQHNSNLQPTEIQKRLKDIADERYSDANGRNSLDSEDTFGKDKIDIREHKLRFANSSSSITDSYKEELTWIFKRRGGSDNNLSLSHTQWLNTVPQDPDVISMSFVPITSLLNGVPGSGFLSHAVNLYLRYKPPIEQLPQFLEFQLPRQWAPVFSELPLGPQRKQQCNSYLQFSFMGPKLFVNTNPVDVGRRPVTGLRLYLEGKKSNRLAIHLQHLSA…
>evm_27.model.AmTr_v1.0_scaffold00077.32
MAERFNKKAQLPGCVPLGSFNSVFSLTGSRKTDAAATKSLAMDGYIVPLFKVRLTKFPLILQEDVKRAVPSSWDPSALACFIENFGTHVVTSVTIGGKDVIYVKQHISSHLSTTEIKNYVQDVGDQRFSVARIRRTPGPMKFNDKAVDSFPFNSQGIHPQPSTTPYLIGKEVGA*
>evm_27.model.AmTr_v1.0_scaffold00162.23
MDQNSAAFTTAVNSIQALGRGFDVTADIRLLYCKGVAGSRLVHVEEDHTKDLELPQGLLIPNVSTDIECLLGKSFRETSEVLGFREMVEYFNKKASIPGSIPLGSFNAMFNFTGCRQVDAAATRSLAMDGYFITLFEVRLAKAPLVLRKDVKSSVPQTWEPSSLASFIENFGTHIVTSVAIGGRDVVYVKQHQSSPLSSAEIENYIKDIGNQRFWDLESHPVSGPLKLKDKDVTVIFRRRGGDDLVQSHHKWVTTVYSTPDVINMSFYPITSLLDGVPGAKHLTRAIELYLEYKPPLEELQYFLEFQIPRAWAPSQGNFPGVQRKEPVCPHLQFSLMGPKLYVSAEQVSVGRKSVTGLRLSLEGIKQNRLSIHLQHLISLPKILEPHWGPHMAIGPPKW…
>evm_27.model.AmTr_v1.0_scaffold00176.11
MSECFNRKCSLPGKIPSGYFNSMFGFNSDSWATDAAQTKSLAFDGYFIHLYTLTLHRFPLVLRHFVKSSVPATWDPAAIARFIERFGTHILVGVSIGGEDLVLARQDHGSSLETSELKKNLETLGDQLFTGSCALSPLHWKKKEYKNKVPEAFNIFGPQPLHFDGFSLAQRRDGVSVICCKRGGDVSLRSHCEWVLSVAENPDAINFRFIPITSLLDGVPGQGFLIHAINLYLRYKPPIEDMQYFLEFQSHKIWAPIHSDLPLGPSANRALPNPSLQFNLMGPKLYISISQVTVGKRPVTGMRLYLEGKKCNRLAIHLEHLRNTTPTLENRFNDTTMWQGSIEGNSQYLEAIQRRTFSHVCTAPVKYNPDWTTTPKGGAYVVTGAQLQVTKHQAKSVLH…
>GB_A01G2096
MALKSTALKAAEIAIGSIGCGYDIGMDLRLKYCKGNSKDSCLIEIHEDGRHEIVLPGGISIPNVSKSIKCDKGERTRFRSDVLSFQQMSEQFNQEISLTGKIPSGHFNSMFEFSGCWQKDAANTKTLAFDGVFITLYSVALEKSQIVLRDHVKKAVPSTWEPAALARFIDTYGTHIIVGVKMGGKDVIYIKQQHSSTLQPADIQKRLKDMADKRFLDASGHYNLAPEQVFQSDKFEIREQRLRFASNSPSSSYAQKEDIISIYKRRGGNDNRNLSHNDWLQTVQSEPDVISMSFIPITSLLNGVPGSGFLSHAINLYLRYKPPVEELHQFLEFQLPRQWAPVFSELPLGPQRKQQSTASLQFSFMGPKLFVNTTPVDVGKRPVTGLRLYLEGKRSNRLA…
>GB_A01G2098
MALKISAQEAAEIAIGSIGSGYNLALDLRLKYCQEEEKDSPLIEFEQVGCYDVALPGGISIPNVSKLIKCYQGKGTRNMCDVISFQQMSERFNHELSLSGKIPSGLFNAMFDFSGCSHKDAVSTKTLAFDGIFITLYTVLLDKSQMVLCDHVKKAVPSSWEPVALARFIKTFGTHIIVGVKMGGKDVIYVKQQHSSTVQPTDVYTKLKKLADDKFLKNNEQSRINSEEVKLNNQMQDISIIYKRRGGREEMNLPHAEWLQTVDVHPEVVSMSFIPITSLLSGVPMSGFLNHAIDLYLRYKPSLEELHLFLEFQLPREWAPVFKEFPRGLQHKRQSNSFLQFKFLGPKLYINTIPVDVGMRPVTGLRLYLEGKRSNRLAIYMQHLSSLPTYFQLVDEPND…
>GB_A02G0036
MGENGNAAALHTAINAVQALGRGFDVNYDTRLLYCKGVMGSRIVEIDEEHVRDIYLDDQIVLPNISRDIKSSKESIGRHSSGVCNFHEMVEYFNKKANVSSCFALGSFNSVFSFTGSTNIDAATTKMLSMDGFYIPLAKLQLTRSPLVLQDKVKRAVPTSWDPSSLASFIENFGTHVVTSVTIGGKDVIYIKQHHSSPLSTMEIKNYVQDIGNQRFSDKESHTSSGQIKLKDKGLDPGLFNSQGIYPQPSNAPCLNGKEDVTVIFRRRGGDDLEQNHTQWAKTVRSSPDVIEMTFYPINALLDGVAGKEHLTRAISLYLEYKPPVEELRYFLEFQIPRIWAPVQDKIPGHQRKEPVCPSLQFSMMGQKLYVSQEQVSVGRKPVTGLRLRLEGIKQNHLS…
>GB_A02G0175
MEETEKPIELLAMEALGKGYDITGDFRLKYAKGTRLLVLDETNKRDIVFPGAAAFTMKDVSQDIRLDKGDRIRFKSDVLEFNQMSELLNQKSSIQGKVPSGYLNSIFDLSGNWLHDAADTKNLAFDGYFISLYYLHLTASPLVLNDRVKKSVPPHWDPAALSRFIQTYGTHIIVGMAIGGQDLICVRQNSSSTIPTSELRGYLEDLGDVMFSDGKSPSLIQRKSRDGKQKVPDVFNRILQSSTMQLASIAETSSKDGLTIICSKRGGNVFLHSHSNWLQTVPAKPEGILFKFVPITSLLTGIPGSGYLSHAINLYLRYKPTPEDLRYFLEFQVPQQWAPMFCGLPLRHQTRKASCPSLQFTFLGPTLHVNSTQVTSELKPVVGLRLYLEGKKCNRLALH…
>GB_A03G1361
MNNGIVEKAISSLGRGFDLTSDFRLKYCKGRERLILLNETEKKEITIPGFGAFKDVSIDIKCDKGDRTRYQSDMLDFNQMAEFFNQKCSLGGKIPSGEFNSMFGFQSGLWAKDAAKTKCLGLDGYFIVLFNLHIDRSPLVLSDQVLNDVPSAWDPPALARFIEKYGTHVIVGLSIGGQDVVLVRQDKSSNLQPSQLKKHLDDLGDQLFTGTCSFNPNIKDQRLKVPQAFNIFDQLPLAFSSYPSVSTKDGISVICSKRGGDPEANSHCEWLPTVAGRPDAIHFNFIPITSLLKAVPGKGFLSHAINLYLRYKPPIADLQYFLDFQSHKIWAPIHNDLPLGPSPKRASSSPALHFNLMGPKLYVNTSQVIVGMRPITGMRLYLEGFKCDRLAIHLQYLCN…
>GB_A05G1550
MENPRTRSGSPLCSSSSLDALTTTLSSSIQALGRGFDVTSDIRLLYCKGAPGSRLVQLDEDHTDDLVLSGRVIVPNVSADIKWSMGKGDIERKPVCSFHEMSGYFNEKSGIAGRVPLGSFNAMFNFTGSSRVDAAATKSLAMVGYLIPLCTVKLAKQNLILHEDVRRAVPYTWDPAALASFIENYGTHIVTSATIGGRDVVYVRQHQSSPLSLTDIENYVKDIGDQRFLDSKGQSSAAPLKYKDKDVTVIFRRRGGDDLEQSHARWAETVQAAPDVINMTFMPIVSLLEGVPGIKHLARAIELYLEYKPPIEDLQYFLDFQIARVWAPEQSNIQRKEPVCSSLQFSLMGPKLYISPDQVTVGRKPVTGLRLSLEGNKQNRLAIHLQHLVSLPKILQPHW…
>GB_A05G1625
MPGNLYQMDPQSVAEKAVSVIGFGFDLCRDVRLSACLPGPSGSRLIELDSAATRDLVFPDGVVVKDVPNSIKYDKGERTRFRSDVLSFSQMSEKFNRDLSLSGKIPSGLFNAMFEFKGCWQKDACAAKGLAYDGWFLTLYNVELERTNITLSERVKQEVPTTWDPAAIAEFIEKYGTHVVVGVKMGGKDVIHVKQLQNSNLQPNEVQKTLKQLADERFSENIGTSPFSEKPKGEHYIPGQLHQGVLAGSMRPPVVTCSKNNDIMNIYIRRGGIDFGQSHSQWLSTISQSPNVISMSLVPITSLLSCARGNGFLSHAVNLYLRYKPPIEELHVFLEFQIPRQWAPVYSDLPLGLKHRKQSSPSLQFTFMGPKLYVNTARVDTGKRPVTGIRLYLEGKKSD…
>GB_A05G4053
MGEPRGAADSNYRSSHKYGHHDYRTRLVVVPEKMARKAAETAFQSIGLGYDLTVDLKLKFCKKASNLITIADHDHVRDVAVPGGVLVRNVPKYIKCDKGERMRFASDVLSFQQMSEQFNQEMSLSGKIPSGHFNVAFEFTTGWQKDAANTKTLAFDGVFITLYNVALEKSQVMLCDHVKQAVPSSWDPPALAKFIETYGTHIIVGVKMGGKDVVYMKQMHSSGLQPIELQQKLKELANKMLLEETQHKTNYDKLNKSEKIFKEHGLASMDMFQTSSYSEVEFQDIKFICKRKGGKLNSNLSHSEWCQTVQSEPDVISMSFIPITSLLSGVNGSGYLTHAINLYLRYKPSIDELHQFLEFQLPKQWAPVFGELALGPQKKQQNSASLQFSFMGPKLYVNT…
>GB_A05G4259
MSELLNQKSSIQGKVPSGYLNSIFDLSGNWLHDATDTKTLAFDGYFISLYYLHLTAFPLVLNDRVKKSVPPHWDPTALSRFIQTYGTHIIVGMAIGGQDLICVRQNSSSTIPTSELRGYLEDLGDVMFSDGKSPSLIQRKSRDGKQKVPDIFNRILQSSTMQLASIAETSSVRHIEVLSH
>GB_A06G2330
MAGNFHQLDPQSAAEKAVSVIGFGYDLYNDLRLSACKPGPSGSRLIELDSVVSRELVFPGGVAVKNVPNSIKCDKGERTRFRSDVLSFNQMSEKFNQDLSLSGKIPSGLFNAMFEFKGCWQKDAGSTKCLALDGWFITLYNVELDRAHITLSERVKQDVPETWDPTAIAEFIEKYGTHIIVGVKMGGKDVIHIKQSNNSNLHPNEVQKTLKQLADERFSENEEAPVFSEKPKEEPYMPWDLQGMPAASIRPPVVTRSKNNDIVNVYIRRGGVDYGQSHSQWLSTISQSPNVISMKFVPITSLLGGSRGNGFLSHAVNLYLRYKPPIEELREFLEFQVPRQWAPVYGDLPLSLKRRKQASPSLQFTFMGPKLYVNTVLVDTGNRPVTGIRLYLEGRKNDH…
>GB_A09G2353
MGMGMEETEKPIEVRAVEALGKGFDISGDFRLKYAKGTRLVVLDETNKRDIVFPGAFTVQDVSQDIRLDKGDRIRFKSDVLEFNQMSELLNQKSSIQGKVPSGYLNSIFGLRGDWLHDAEDTKNLAFDGYFISLYHLHLTASPLVLHDRVKKSVPPHWDPAALSRFIRTYGTHIIVGMAIGGQDLICVRQNYSSTIPPSELRGYLEDLGDVMFSDGKSPSLLQRKMGDGKQKVPEVFNRILQSNTLQLASIAETSSKDGLTIICSKRGGNVFLHGHSNWLQTVPAKPEGILFKFVPITSLLTGIPGSGYLSHAINLYLRYKPAPEDLRFFLEFQVPLQWAPMFCELPLRHHRKKASCPSLQFAFLGPKIQVSSTQVSSDLKPAVGLRLYLEGKKCNRLA…
>GB_A09G2428
MGETENGYSPATHTAMNAVQAIGKGFDVNFDTRLLYCKGVTGSKIVEIDEEHGRDIYLYDQTVLHNVSRDIKNSQEPIGRLSSGVFNFNEMVEYFNKNANVSGSFPLGSFNSAFSFTGSTNINAATTKTLSMDGFYIPLAKFHLTKSPLVLQENVKRAVPTSWDPSSLSSFIENFGTHVITSVTIGGKDVIYVKQLHSSPLSTMEIKTYVQDIGNHRFSDKDSLTSSGQIKLKDKGLDTGIFISQGIYPQPTSVPSLNGKEDVTVIFRRRGGDDLEQNHTQWAKTVQSSPDVIEMTFYPITALLDGIAGKEHLIRAISLYLEYKPPMEELRYFLEFQTPRIWAPIQGTIPGHQRKEPICPSLRFSMMGQKLYVSQEQISVGRKPVTGLRLCLEGIKQNR…
>GB_A10G1524
MVTEESEKPIEVRAMEALGKGFDISGDFRLKYAKGARLVVLDETDKRDIVLPGVFTIKDVSQDIRLDKGDRIRFKSDVLEFNQMSEFLNQKSSIQGKVPSGYLNTIFDLTGDWLHDAADTKNLAFDSYFISLYHLHLTASPLVLHDSVKKSVPSHWDPEALSRFIQTYGTHIIVGMAVGGQDLLCVRQNYSSAIPPSELRGYLEDLGDVMFSDGKSPSLLQRKTRDGKQKVPEVFNHIFKSNSLQLASIAETSSKDGLTIISSKRGGNVVLRSHSNWLQTVPTKPEGILFKFVPITSLLSGIPGSGYLSHAINLYLRYKPAPEDLRYFLEFQVPRQWAPMFCELPLRHQRKKSSCPSLQFAFLGPKIQVSCAQVSSDLKPVVGLRLYLEGKKCNRLALH…
>GB_A12G0441
MALRVPAPKAAEIAIASIGCGYDIGTDIRLKYCKVDSKDPCLIEIDEDGGREIVLPGGISVPNMSKSIKCDKGERTRFRSDVLSFQQMSEQFNQEISWTGKIPSGLFNSMFEFSGCWQRDAANTKTLAFDGVFITLYSVALEKSQMVLRDHVKKAVPSTWEPAALARFIGTYGTHIVVGVKMGGKDVIYIKQQHSSTLQPADIQKRLKDMADKRFLDANEHYGTVSEQVFQSDKFEIREQRLRFAHNSPSSSYAHKEDILSIYKRRGGSDNRNLSHNDWLQTVQSEPDVISMSFIPITSLLNGVPGSGFLSHAINLYLRYKPPIEELHQFLEFQLPRQWAPVFSELPLGPQRKQQSTSSLQFSFMGPKLFVNTTPVDVGKRPVTGLRLYLEGKRSNRLA…
>GB_A13G0278
MSNNIGIVDKALSSLGRGFDLTMDFRLKYCKGKERLILLDETDKREIAIPGFGSIKDVPIDIKCDKGDRTRYQSDILDFNQMAEFFNKKCSIPGKIPSGRFNTMFGFQSGSWGKDAANTKCLGIDGYYIILFNLHIHRYPLLLSPHVLNDLPSTWGPYALARFIEKYGTHVIVGLSIGGHDVVLVRQDKSSNLEPSLLKKHLYDLGDQLFTGTCRFAPKTKDQKQKIPEAFNIFDQQSIALNGYPFINTKDGITVIGSKRGGDPEARSHCEWLPTVAGMPDAIHFNFIPITSLLKNVPGKGFLSHAINLYLRYKPPLGELRYFLDFQAQKIWAPIHNDLPLGPSTNRASSSPALHFNLMGPKLYVNTSQQVTVGMRPVTGMRLYLEGMKCNRLAIHLQH…
>GB_D01G2191
MALKSTAPKAAEIAIGSIGCGYDIGMDLRLKYCKGNSKDSCLIEIHEDGRHEIVLPGGVSIPNVSKSIKCDKGERTRFRSDVLSFQQMSEQFNQEISLTGKIPSGLFNSMFEFSGCWQKDAANTKTLSFDGVFITLYSVALEKSQIVLRDHVKKAVPSTWEPAALARFIDTYGTHIIVGVKMGGKDVIYIKQQHSSTLQPADIQKRLKDMADKRFLDASGHYNLAPEQVFQSDKFEIREQRLRFASNSPSSSYAQKEDIISIYKRRGGSDNRNLSHNDWLQTVQSEPDVISMSFIPITSLLNGVPGSGFLSHAINLYLRYKPPVEELHQFLEFQLPRQWAPVFSELPLGPQRKQQSTASLQFSFMGPKLFVNTTPVDVGKRPVTGLRLYLEGKRSNRLA…
>GB_D01G2192
MALKISAQEAAEIAIGSIGSGYNLALDLRLKYCQEEEKGSPLIEFEQVGCYDVALPGGISIPNVSKLIKCYQGNGTRNMCDVISFQQMSERFNHELSLSGKIPSGLFNAMFDFSGCSHKDAVSTKTLAFDGIFITLYTVLLDKSQMVLCDHVKKAVPSSWEPAALARFIKTFGTHIIVGVKMGGKDVIYVKQQHSSTVQPTDAYTKLKKLADDKFLKNNEQSRINSEQVKLYNQMQDISIIYKRRGGREEMNLSHAEWLQTVDVHPEVVSMSFIPITSLLSGVPMSGFLNHAIDLYLRYKPSLEELHLFLEFSLPRRWAPVFDEFPRGLQHKRQSNSFLQFKFLGPKLYVNTIPVDVGMRPVTGLRLYLEGKRSNRLAIYMQHLSSLPTYFQLVDEPND…
>GB_D02G0046
MGENGNAAALHTAINAVQALGRGFDVNYDTRLLYCKGVMGSRIVEIDEEHVRDIYLDDQIVLPNISRDIRSSKESIGRRSSGVCNFHEMVEYFNKKANVSGGFALGSFNSVFSFTGSTNIDAATTKMLSMDGFYIPLAKLQLTRSPLVLQEKVKRAVPTSWDPSSLASFIENFGTHVVTSVTIGGKDVIYIKQHHSSPLSTMEIKNYVQDIRNQRFSDKESHTSSGQIKLKDKGLDPGLFNSQGIYPQPSNAPCLNGKEDVTVIFRRRGGDDLEQNHTQWAKTVRSSPDVIEMTFYPITALLDGVAGKEHLTRAISLYLEYKPPVEELRYFLEFQIPRIWAPVQDKIPGHQRKEPVCPSLQFSMMGQKLYVSQEQVSVGRKPVTGLQLRLEGIKQNRLS…
>GB_D02G0181
MEETEKPIEVLAMEALGKGYDITGDFRLKYAKGTRLLVLDETNKRDIVFPGAASFTMKEVSQDIRLDKGDRIRFKSDVLEFNQMSELLNQKSSIQGKVPSGYLNSIFDLSGNWLHDAADTKTLAFDGYFISLYYLHLTASPLVLNDRVKKSVPPHWDPAALSRFIQTYGTHIIVGMAIGGQDLICVRQNSSSTIPTSELRGYLEDLGDVMFSDGKSPSLIQRKSRDGKQKVPDVFNRILQSSTMQLASIAETSSKDGLTIICSKRGGNAFLHSHSNWLQTVPAKPEGILFKFVPITSLLTGIPGSGYLSHAINLYLRYKPTPEDLRYFLEFQVPQQWAPMFCGLPLRHQTRKASCPSLQFTFLGPTLHVNSAQVTSELKPVVGLRLYLEGKKCNRLALH…
>GB_D02G1537
MNNGIVEKAISSLGRGFDLTSDFRLKYCKGRERLILLNETEKKEISIPGFGAFKDVSVDIKCDKGDRTRYQSDMLDFNQMAEFFNQKCSLGGKIPSGEFNSMFGFQSGLWAKDAAKTKCLGLDGYFIVLFNLHIDRSPLLLSDQVLNDVPSAWDPPALARFIEKYGTHVIVGLSIGGQDVVLVRQDKSSNLQPSQLKKHLDDLGDQLFTGTCSFTPNTKNQRLKVPQAFNFFGQLPLAFSSYPSISTKNGISVICSKRGGDPEANSHCEWLPTVAGRPDAIHFNFIPITSLLKAVPGKGFLSHAINLYLRYKPPIADLQYFLDFQSHKIWAPIHNDLPLGPSPKRASSSPALHFNLMGPKLYVNTSQVIVGMRPITGMRLYLESFKCDRLAIHLQYLCN…
>GB_D02G1665
MSELLNQKSSILGKVPSGYLNSIFDLSGNWLHDAADTKTLAFDGYFISLYYLHLTASPLVLNDRVKKSVPPHWDPAALSRFIQTYGTHIIVGMAIGDQDLMCQAKLFLYNSYIRA
>GB_D04G0418
MARKAAETVFQSIGLGYDLTVDLKLKFCKKASNLITIADHDRVRDVAVPGGVLVRNVPKYIKCDKGERMRFASDVLSFQQMSEQFNQEMSLSGKIPSGHFNVAFEFTTGWQKDAANTKTLAFDGVFITLYSVALEKSQVMLCDHVKQAVPSSWDPPALAKFIETYGTHIIVGVKMGGKDVVYMKQMHSSGLQPIELQQKLKELANKMLLEETQHKTNYDKLNKSEKIFKEHGLASMDMFQTSSYSEVEFQDIKFICKRKGGKLNSNLSHSEWCQTVQSEPDVISMSFIPITSLLSGVNGSGYLTHAINLYLRYKPSIDELHQFLEFQLPKQWAPVFGELALGLQKKQQNSASLQFSFMGPKLYVNTTPVYVDKKPVTGLRLYLEGKRGNRLAIHLQHLS…
>GB_D04G1077
MSELLNQKSSIQGKVPSGYLNSIFDLSGNWLHDATDTKTLAFDGYFISLYYLHLTTFPLVLNDRVKKSVPPHWDPATLSRFIQTYGTHIIVGMAIGGQDLICVRQNSSSTIPTSELRGYLEDLGDVMFSDGKSPSLIQRKSRDGKQKVPDIFNRILQSSTMQLASIAETSSVRHIEGRSR
>GB_D04G1304
MSELLNQKSSIQGKVPSGYLNSIFDLSGNWLHDATDTKTLAFDGYFISLYYLHLTAFPLVLNDRVKKSVPPHWDPAALSRFIQTYGTHIIVGMAIGGQDLICVRQNSSSTIPTSELRGYLEDLGDVMFSDGKSPSLIQRKSRDGKQKVPDIFNHILQSSTMQLASIAETSSVRHIEGRSR
>GB_D05G1571
MENPRTRSGSPLCSSSSLDALTTTLSSSIQALGRGFDVTSDIRLLYCKGAPGSRLVQLDEDHTDDLVLSGRVIVPNVSADIKWSMGKGDIERKPVCSFHEMSGYFNEKSGIAGRVPLGSFNAMFNFTGSSRVDAAATKSLAMVGYLIPLCTVKLAKQNLILHEDVRRAVPYTWDPAALASFIENYGTHIVTSATIGGRDVVYVRQHQSSPLSLTDIENYVKDIGDQRFLDSKGQSSAAPLKYKDKDVTVIFRRRGGDDLEQSHARWAETVQSAPDVINMTFMPIVSLLEGVPGIKHLARAIELYLEYKPPIEDLQYFLDFQIARVWAPEQSNIQRKEPVCSSLQFSLMGPKLYISPDQVTVGRKPVTGLRLSLEGNKQNRLAIHLQHLVSLPKILQPHW…
>GB_D05G1647
MPGNLYQMDPQSAAEKAVSVIGFGFDLCRDVRLSACLPGPSGSRLIELDSAATRDLVFPDGVVVKDVPNSIKYDKGERTRFRSDVLSFSQMSEKFNRDLSLSGKIPSGLFNAMFEFKGCWQKDACAAKGLAYDGWFLTLYNVELERTNITLSERVKQEVPTTWDPAAIAEFIEKYGTHVVVGVKMGGKDVIHVKQLQNSNLQPNEVQKTLKQLADERFSENIGTSPFSEKPKGEHYIPGQLHQGVLAGSMRPPVVTCSKNNDIMNIYIRRGGIDFGQSHSQWLSTISQSPNVISISLVPITSLLSCARGNGFLSHAVNLYLRYKPPIEELHVFLEFQIPRQWAPVYSDLPLGLKHRKQSSPSLQFTFMGPKLYVNTARVDTGKRPVTGIRLYLEGKKSD…
>GB_D06G2429
MAGNFHQMDTQSAAEKAVSVIGYGYDLCNDLRLSACKPGPSGSRLIELDSVVSRELVFPGGVAVKNVPNSIKCDKGERTRFRSDVLSFNQMSEKFNQDLSLSGKIPSGLFNAMFEFKGCWQKDASSTKCLAFDGWFITLYNVELDRAHITLSERVKQDVPETWDPTAIAEFIEKHGTHIIVGVKMGGKDVIHIKQSNNSNLHPNEVQKTLKQLADERFSENEEAPVFSEKPKEEPYMPWDLQGMPAASIRPPVVTRSKNNAVVNVYIRRGGVDYGQSHSQWLSTISQSPNVISMKFVPITSLLGGSRGNGFLSHAVNLYLRYKPPIEELREFLEFQVPRQWAPVYGDLPLGLKRRKQALPSLQFTFMGPKLYVNTVPVDTGNRPVTGIRLYLEGKKNDH…
>GB_D07G1282
MSELLNQKSSIQGKVHSGVKKSVPPHWDPAALSRFIQTYGTHIIVGMAIGGQDLICVRQNSSSTIPTSELRGCPTSLTVFFNPAPCSWPALQKHRAFGTLREEADELCRTLEEKEDSSCTASDQFSCITI
>GB_D09G2202
MGKGMGMEETEKPIEVRAVEALGKGFDISGDFRLKYAKGTRLVVLDETNKRDIVFPGAFTVQDVSQDIRLDKGDRIRFKSDVLEFNQMSELLNQKSSIQGKVPSGYLNSIFGLRGDWLHDAEDTKNLAFDGYFISLYHLHLTASPLVLHDRVKKSVPPHWDPAALSRFIRTYGTHIIVGMAIGGQDLICVRQNYSSTIPPSELRGYLEDLGDVMFSDGKSPSLLQRKMGDGKQKVPEVFNRILQSNTLQLASIAETSSKDGLTIICSKRGGNVFLHGHSNWLQTVPAKPEGILFKFVPITSLLTGIPGSGYLSHAINLYLRYKPAPEDLRFFLEFQVPLQWAPMFCELPLRHHRKKASCPSLQFAFLGPKIQVSSTQVSSDLKPAVGLRLYLEGKKCNR…
>GB_D09G2275
MGETENGYSPATHTAMNAVQAIGKGFDVNFDTRLLYCKGVTGSKIVEIDEGHGRDIYLYDQTVLPNVSRDIKNSQEPIGRLSSGVFNFNEMVEYFNKNANVSGSFPLGSFNSAFSFTGSTNINAATTKTLSMDGFYIPLAKFHLIKSPLVLQENVKRAVPTSWDPSSLSSFIENFGTHVITSVTIGGKDVIYVKQHHSSPLSTMEIKTYVQDIGNHRFSDKDSLTSSGQIKLKDKGLDTGIFISQGIYPQPTSVPSLNGKEDVTVIFRRRGGDDLEQNHTQWAKTVQSSPDVIEMTFYPITALLDGVAGKEHLIRAISLYLEYKPPMEELRYFLEFQTPRIWAPIQGTIPGHQRKEPICPSLRFSMMGQKLYVSQEQISVGRKPVTGLRLCLEGIKQNR…
>GB_D10G1438
MVTEESEKPIEVRAMEALGKGFDISGDFRLKYAKGARLVVLDETDKRDIVLPGVFTIKDASQDIRLDKGDRIRFKSDVLEFNQMSEFLNQKSSIQGKVPSGYLNTIFDLTGDWLHDAADTKNLAFDGYFISLYHLHLTASPLVLHDSVKKSVPSHWDPEALSRFIQTYGTHIIVGMAVGGQDLLCVRQNYSSAIPSSELRGYLEDLGDVMFSDGKSPSLLQRKTRDGKQKVPEVFNHIFKSNSLQLASIAETSSKDGLTIISSKRGGNVFLHNHSNWLQTVPTKPEGILFKFVPITSLLTGIPGSGYLSHAINLYIRYKPAPEDLRYFLEFQVPRQWAPMFCELPLKHQRKKSSCPSLQFAFLGPKIQVNCAQVSSDLKPVVGLRLYLEGKKCNRLALH…
>GB_D12G0443
MALRVPAPKAAEIAIASIGCGYDIGTDIRLKYCKVDSKDPCLIEMDEDGGREIVLPGGISVPNVSKSIKCDKGERTRFRSDVLSFQQMSEQFNQEISWTGKIPSGLFNSMFEFSGCWQRDAANTKTLAFDGVFITLYSVALEKSQMVLRDHVKKAVPSTWEPAALARFIGTYGTHIVVGVKMGGKDVIYIKQQHSSTLQPADIQKRLKDMADKRFLDANEHYGTVSEQVFQSDKFEIREQRLRFAHNSPSSSYAHKEDIISIYKRRGGSDNRNLSHNDWLQTVQSEPDVISMSFIPITSLLNGVPGSGFLSHAINLYLRYKPPIEELHQFLEFQLPRQWAPVFSELPLGPQRKQQSTSSLQFSFMGPKLFVNTTPVDVGKRPVTGLRLYLEGKRSNRLA…
>GB_D13G0266
MRESEMSNNIGIVEKALSSLGRGFDLTMDFRLKYCKGKERVILLDETDKREIAVPGFGSIKDVPIDIKCDKGDRTRYQSDILDFNQMAEFFNKKCSIPGKIPSGRFNTMFGFQSGSWGKDAANTKCLGIDGYYIILFNLHIHRYPLLLSPHVLNDIPSTWDPYALARFIEKYGTHVIVGLSIGGHDVVLVRQDKSSNLEPSLLKKHLYDLGDQLFTGTCRFAPKTKDQKQKIPEAFNIFDQQSIALDGYPFINTKDGITVIGSKRGGDPEARSHCFLSHAINLYLRYKPPLGELRYFLDFQAQKIWAPIHNDLPLGPSTNRASSSPALHFNLMGPKLYVNTSQQVTVGMRPVTGMRLYLEGMKCNRLAIHLQHLSTLPQTFENKMDDTQYWQASGDKAD…
>GH_A01G1998
MALKSTALKAAEIAIGSIGCGYDIGMDLRLKYCKGNSKDSCLIEIHEDGRHEIVLPGGISIPNVSKSIKCDKGERTRFRSDVLSFQQMSEQFNQEISLTGKIPSGHFNSMFEFSGCWQKDAANTKTLAFDGVFITLYSVALEKSQIVLRDHVKKAVPSTWEPAALARFIDTYGTHIIVGVKMGGKDVIYIKQQHSSTLQPADIQKRLKDMADKRFLDASGHYNLAPEQVFQSDKFEIREQRLRFASNSPSSSYAQKEDIISIYKRRGGNDNRNLSHNDWLQTVQSEPDVISMSFIPITSLLNGVPGSGFLSHAINLYLRYKPPVEELHQFLEFQLPRQWAPVFSELPLGPQRKQQSTASLQFSFMGPKLFVNTTPVDVGKRPVTGLRLYLEGKRSNRLA…
>GH_A01G1999
MALKISAQEAAEIAIGSIGSGYNLALDLRLKYCQEEEKDSPLIEFEQVGCYDVALPGGISIPNVSKLIKCYQGKGTRNMCDVISFQQMSERFNHELSLSGKIPSGLFNAMFDFSGCSHKDAVSTKTLAFDGIFITLYTVLLDKSQMVLCDHVKKAVPSSWEPVALARFIKTFGTHIIVGVKMGGKDVIYVKQQHSSTVQPTDVYTKLKKLADDKFLKNNEQSRINSEEVKLNNQMQDISIIYKRRGGREEMNLPHAEWLQTVDVHPEVVSMSFIPITSLLSGVPMSGFLNHAIDLYLRYKPSLEELHLFLEFQLPREWAPVFKEFPRGLQHKRQSNSFLQFKFLGPKLYINTIPVDVGMRPVTGLRLYLEGKRSNRLAIYMQHLSSLPTYFQLVDEPND…
>GH_A02G0041
MGENGNAAALHTAINAVQALGRGFDVNYDTRLLYCKGVMGSRIVEIDEEHVRDIYLDDQIVLPNISRDIKSSKESIGRHSSGVCNFHEMVEYFNKKANVSSCFALGSFNSVFSFTGSTNIDAATTKMLSMDGFYIPLAKLQLTRSPLVLQDKVKRAVPTSWDPSSLASFIENFGTHVVTSVTIGGKDVIYIKQHHSSPLSTMEIKNYVQDIGNQRFSDKESHTSSGQIKLKDKGLDPGLFNSQGIYPQPSNAPCLNGKEDVTVIFRRRGGDDLEQNHTQWAKTVRSSPDVIEMTFYPINALLDGVAGKEHLTRAISLYLEYKPLVEELRYFLEFQIPRIWAPVQDKIPGHQRKEPVCPSLQFSMMGQKLYVSQEQVSVGRKPVTGLRLRLEGIKQNRLS…
>GH_A02G0169
MEETEKPIEVLAMEALGKGYDITGDFRLKYAKGTRLLVLDETNKRDIVFPGAAAFTMKDVSQDIRLDKGDRIRFKSDVLEFNQMSELLNQKSSIQGKVPSGYLNSIFDLSGNWLHDAADTKNLAFDGYFISLYYLHLTASPLVLNDRVKKSVPPHWDPAALSRFIQTYGTHIIVGMAIGGQDLICVRQNSSSTIPTSELRGYLEDLGDVMFSDGKSPSLIQRKSRDGKQKVPDVFNRILQSSTMQLASIAETSSKDGLTIICSKRGGNVFLHSHSNWLQTVPAKPEGILFKFVPITSLLTGIPGSGYLSHAINLYLRYKPTPEDLRYFLEFQVPQQWAPMFCGLPLRHQTRKASCPSLQFTFLGPTLHVNSTQVTSELKPVVGLRLYLEGKKCNRLALH…
>GH_A03G1300
MNNGIVEKAISSLGRGFDLTSDFRLKYCKGRERLILLNETEKKEITIPGFGAFKDVSIDIKCDKGDRTRYQSDMLDFNQMAEFFNQKCSLGGKIPSGEFNSMFGFQSGLWAKDAAKTKCLGLDGYFIVLFNLHIDRSPLVLSDQVLNDVPSAWDPPALARFIEKYGTHVIVGLSIGGQDVVLVRQDKSSNLQPSQLKKHLDDLGDQLFTGTCSFNPNIKDQRLKVPQAFNIFDQLPLAFSSYPSVSTKDGISVICSKRGGDPEANSHCEWLPTVAGRPDAIHFNFIPITSLLKAVPGKGFLSHAINLYLRYKPPIADLQYFLDFQSHKIWAPIHNDLPLGPSPKRASSSPALHFNLMGPKLYVNTSQVIVGMRPITGMRLYLEGFKCDRLAIHLQYLCN…
>GH_A05G1532
MENPRTRSGSPLCSSSSLDALTTTLSSSIQALGRGFDVTSDIRLLYCKGAPGSRLVQLDEDHTDDLVLSGRVIVPNVSADIKWSMGKGDIERKPVCSFHEMSGYFNEKSGIAGRVPLGSFNAMFNFTGSSRVDAAATKSLAMVGYLIPLCTVKLAKQNLILHEDVRRAVPYTWDPAALASFIENYGTHIVTSATIGGRDVVYVRQHQSSPLSLTDIENYVKDIGDQRFLDSKGQSSAAPLKYKDKDVTVIFRRRGGDDLEQSHARWAETVQAAPDVINMTFMPIVSLLEGVPGIKHLARAIELYLEYKPPIEDLQYFLDFQIARVWAPEQSNIQRKEPVCSSLQFSLMGPKLYISPDQVTVGRKPVTGLRLSLEGNKQNRLAIHLQHLVSLPKILQPHW…
>GH_A05G1605
MPGNLYQMDPQSAAEKAVSVIGFGFDLCRDVRLSACLPGPSGSRLIELDSAATRDLVFPDGVVVKDVPNSIKYDKGERTRFRSDVLSFSQMSEKFNRDLSLSGKIPSGLFNAMFEFKGCWQKDACAAKGLAYDGWFLTLYNVELERTNITLSERVKQEVPTTWDPAAIAEFIEKYGTHVVVGVKMGGKDVIHVKQLQNSNLQPNEVQKTLKQLADERFSENIGTSPFSEKPKGEHYIPGQLHQGVLAGSMRPPVVTCSKNNDIMNIYIRRGGIDFGQSHSQWLSTISQSPNVISMSLVPITSLLSCARGNGFLSHAVNLYLRYKPPIEELHVFLEFQIPRQWAPVYSDLPLGLKHRKQSSPSLQFTFMGPKLYVNTARVDTGKRPVTGIRLYLEGKKSD…
>GH_A05G3956
MARKAAETAFQSIGLGYDLTVDLKLKFCKKASNLITIADHDHVRDVAVPGGVLVRNVPKYIKCDKGERMRFASDVLSFQQMSEQFNQEMSLSGKIPSGHFNVAFEFTTGWQKDAANTKTLAFDGVFITLYNVALEKSQVMLCDHVKQAVPSSWDPPALAKFIETYGTHIIVGVKMGGKDVVYMKQMHSSGLQPIELQQKLKELANKMLLEETQHKTNYDKLNKSEKIFKEHGLASMDMFQTSSYSEVEFQDIKFICKRKGGKLNSNLSHSEWCQTVQSEPDVISMSFIPITSLLSGVNGSGYLTHAINLYLRYKPSIDELHQFLEFQLPKQWAPVFGELALGPQKKQQNSASLQFSFMGPKLYVNTTPVYVDKKPVTGLRLYLEGKRGNRLAIHLQHLS…
>GH_A05G4168
MSELLNQKSSIQGKVPSGYLNSIFDLSRNWLHDATDTKTLAFDGYFISLYYLRLTAFPLVLNDRVKKSVPPHWDPTALSRFIQTYGTHIIVGMAIGGQDLICVRQNSSSTIPTSELRGYLEDLGDVMFSDGKSPSLIQRKSRDGKQKVPDIFNRILQSSTMQLASIAETSSVRHIEVLSH
>GH_A06G2298
MAGNFHQLDPQSAAEKAVSVIGFGYDLYNDLRLSACKPGPSGSRLIELDSVVSRELVFPGGVAVKNVPNSIKCDKGERTRFRSDVLSFNQMSEKFNQDLSLSGKIPSGLFNAMFEFKGCWQKDAGSTKCLALDGWFITLYNVELDRAHITLSERVKQDVPETWDPTAIAEFIEKYGTHIIVGVKMGGKDVIHIKQSNNSNLHPNEVQKTLKQLADERFSENEEAPVFSEKPKEEPYMPWDLQGMPAASIRPPVVTRSKNNDIVNVYIRRGGVDYGQSHSQWLSTISQSPNVISMKFVPITSLLGGSRGNGFLSHAVNLYLRYKPPIEELREFLEFQVPRQWAPVYGDLPLSLKRRKQASPSLQFTFMGPKLYVNTVPVDTGNRPVTGIRLYLEGRKNDH…
>GH_A09G2250
MGMGMGMEETEKPIEVRAVEALGKGFDISGDFRLKYAKGTRLVVLDETNKRDIVFPGAFTVQDVSQDIRLDKGDRIRFKSDVLEFNQMSELLNQKSSIQGKVPSGYLNSIFGLRGDWLHDAEDTKNLAFDGYFISLYHLHLTASPLVLHDRVKKSVPPHWDPAALSRFIRTYGTHIIVGMAIGGQDLICVRQNYSSTIPPSELRGYLEDLGDVMFSDGKSPSLLQRKMGDGKQKVPEVFNRILQSNTLQLASIAETSSKDGLTIICSKRGGNVFLHGHSNWLQTVPAKPEGILFKFVPITSLLTGIPGSGYLSHAINLYLRYKPAPEDLRFFLEFQVPLQWAPMFCELPLRHHRKKASCPSLQFAFLGPKIQVSSTQVSSDLKPAVGLRLYLEGKKCNR…
>GH_A09G2327
MGETENGYSPATHTAMNAVQAIGKGFDVNFDTRLLYCKGVTGSKIVEIDEEHGRDIYLYDQTVLHNVSRDIKNSQEPIGRLSSGVFNFNEMVEYFNKNANVSGSFPLGSFNSAFSFTGSTNINAATTKTLSMDGFYIPLAKFHLTKSPLVLQENVKRAVPTSWDPSSLSSFIENFGTHVITSVTIGGKDVIYVKQHHSSPLSTMEIKTYVQDIGNHRFSDKDSLTSSGQIKLKDKGLDTGIFISQGIYPQPTIVPSLNGKEDVTVIFRRRGGDDLEQNHTQWAKTVQSSPDVIEMTFYPITALLDGIAGKEHLIRAISLYLEYKPPMEELRYFLEFQTPRIWAPIQGTIPGHQRKEPICPSLRFSMMGQKLYVSQEQISVGRKPVTGLRLCLEGIKQNR…
>GH_A10G1443
MVTEESEKPIEVRAMEALGKGFDISGDFRLKYAKGARLVVLDETDKRDIVLPGVFTIKDVSQDIRLDKGDRIRFKSDVLEFNQMSEFLNQKSSIQGKVPSGYLNTIFDLTGDWLHDAADTKNLAFDSYFISLYHLHLTASPLVLHDSVKKSVPSHWDPEALSRFIQTYGTHIIVGMAVGGQDLLCVRQNYSSAIPPSELRGYLEDLGDVMFSDGKSPSLLQRKTRDGKQKVPEVFNHIFKSNSLQLASIAETSSKDGLTIISSKRGGNVVLRSHSNWLQTVPTKPEGILFKFVPITSLLSGIPGSGYLSHAINLYLRYKPAPEDLRYFLEFQVPRQWAPMFCELPLRHQRKKSSCPSLQFAFLGPKIQVSCAQVSSDLKPVVGLRLYLEGKKCNRLALH…
>GH_A12G0429
MALRVPAPKAAEIAIASIGCGYDIGTDIRLKYCKVDSKDPCLIEIDEDGGREIVLPGGISVPNMSKSIKCDKGERTRFRSDVLSFQQMSEQFNQEISWTGKIPSGLFNSMFEFSGCWQRDAANTKTLAFDGVFITLYSVALEKSQMVLRDHVKKAVPSTWEPAALARFIGTYGTHIVVGVKMGGKDVIYIKQQHSSTLQPADIQKRLKDMADKRFLDANEHYGTVSEQVFQSDKFEIREQRLRFAHNSPSSSYPHKEDILSIYKRRGGSDNRNLSHNDWLQTVQSEPDVISMSFIPITSLLNGVPGSGFLSHAINLYLRYKPPIEELHQFLEFQLPRQWAPVFSELPLGPQRKQQSTSSLQFSFMGPKLFVNTTPVDVGKRPVTGLRLYLEGKRSNRLA…
>GH_A12G1817
MSELLNQKSSIQGKVHSGYLNSIFDLSGNWLHDATDTKTLAFDSYFISLYYLHLTAFPLVLNDRVKKSVPPHWDPAALSRFIQTYGTHIIVGMAIGGQDLICVRQNSSSTIPTSELRGYLEDLGDVMFSDGKSPSLIQRKSRDGKQKV
>GH_A13G0271
MSNNIGIVDKALSSLGRGFDTTMDFRLKYCKGKERLILLDETDKREIAIPGFGSIKDVPIDIKCDKGDRTRYQSDILDFNQMAEFFNKKCSIPGKIPSGRFNTMFGFQSGSWGKDAANTKCLGIDGYYIILFNLHIHRYPLLSPHVLNDLPSTWGPYALARFIEKYGTHVIVGLSIGGHDVVLVRQDKSSNLEPSLLKKHLYDLGDQLFTGTCRFAPKTKDQKQKIPEAFNIFDQQSIALNGYPFINTKDGITVIGSKRGGDPEARSHCEWLPTVAGMPDAIHFNFIPITSLLKNVPGKGFLSHAINLYLRYKPPLGELRYFLDFQAQKIWAPIHNDLPLGPSTNRASSSPALHFNLMGPKLYVNTSQVTVGMRPVTGMRLYLEGMKCNRLAIHLQHLS…
>GH_D01G2096
MALKSTAPKAAEIAIGSIGCGYDIGMDLRLKYCKGNSKDSCLIEIHEDGRHEIVLPGGVSIPNVSKSIKCDKGERTRFRSDVLSFQQMSEQFNQEISLTGKIPSGLFNSMFEFSGCWQKDAANTKTLSFDGVFITLYSVALEKSQIVLRDHVKKAVPSTWEPAALARFIDTYGTHIIVGVKMGGKDVIYIKQQHSSTLQPADIQKRLKDMADKRFLDASGHYNLAPEQVFQSDKFEIREQRLRFASNSPSSSYAQKEDIISIYKRRGGSDNRNLSHNDWLQTVQSEPDVISMSFIPITSLLNGVPGSGFLSHAINLYLRYKPPVEELHQFLEFQLPRQWAPVFSELPLGPQRKQQSTASLQFSFMGPKLFVNTTPVDVGKRPVTGLRLYLEGKRSNRLA…
>GH_D01G2097
MALKISAQEAAEIAIGSIGSGYNLALDLRLKYCQEEEKGSPLIEFEQVGCYDVALPGGISIPNVSKLIKCYQGNGTRNMCDVISFQQMSERFNHELSLSGKIPSGLFNAMFDFSGCSHKDAVSTKTLAFDGIFITLYTVLLDKSQMVLCDHVKKAVPSSWEPAALARFIKTFGTHIIVGVKMGGKDVIYVKQQHSSTVQPTDAYTKLKKLADDKFLKNNEQSRINSEQVKLYNQMQDISIIYKRRGGREEMNLSHAEWLQTVDVHPEVVSMSFIPITSLLSGVPMSGFLNHAIDLYLRYKPSLEELHLFLEFSLPRRWAPVFDEFPRGLQHKRQSNSFLQFKFLGPKLYVNTIPVDVGMRPVTGLRLYLEGKRSNRLAIYMQHLSSLPTYFQLVDEPND…
>GH_D02G0041
MGENGNAAALHTAINAVQALGRGFDVNYDTRLLYCKGVMGSRIVEIDEEHVRDIYLDDQIVLPNISRDIRSSKESIGRRSSGVCNFHEMVEYFNKKANVSGGFALGSFNSVFSFTGSTNIDAATTKMLSMDGFYIPLAKLQLTRSPLVLQEKVKRAVPTSWDPSSLASFIENFGTHVVTSVTIGGKDVIYIKQHHSSPLSTMEIKNYVQDIGNQRFSDKESHTSSGQIKLKDKGLDPGLFNSQGIYPQPSNAPCLNGKEDVTVIFRRRGGDDLEQNHTQWAKTVRSSPDVIEMTFYPITALLDGVAGKEHLTRAISLYLEYKPPVEELRYFLEFQIPRIWAPVQDKIPGHQRKEPVCPSLQFSMMGQKLYVSQEQVSVGRKPVTGLQLRLEGIKQNRLS…
>GH_D02G0177
MEETEKPIEVLAMEALGKGYDITGDFRLKYAKGTRLLVLDETNKRDIVFPGAASFTMKEVSQDIRLDKGDRIRFKSDVLEFNQMSELLNQKSSIQGKVPSGYLNSIFDLSGNWLHDAADTKTLAFDGYFISLYYLHLTASPLVLNDRVKKSVPPHWDPAALSRFIRTYGTHIIVGMAIGGQDLICVRQNSSSTIPTSELRGYLEDLGDVMFSDGKSPSLIQRKSRDGKQKVPDVFNRILQSSTMQLASIAETSSKDGLTIICSKRGGNAFLHSHSNWLQTVPAKPEGIFFKFVPITSLLTGIPGSGYLSHAINLYLRYKPTPEDLRYFLEFQVPQQWAPMFCGLPLRHQTRKASCPSLQFTFLGPTLHVNSTQVTSELKPVVGLRLYLEGKKCNRLALH…
>GH_D02G1489
MNNGIVEKAISSLGRGFDLTSDFRLKYCKGRERLILLNETEKKEISIPGFGAFKDVSVDIKCDKGDRTRYQSDMLDFNQMAEFFNQKCSLGGKIPSGEFNSMFGFQSGLWAKDAAKTKCLGLDGYFIVLFNLHIDRSPLLLSDQVLNDVPSAWDPPALASRFIEKYGTHVIVGLSIGGQDVVLVRQDKSSNLQPSQLKKHLDDLGDQLFTGTCSFTPNTKNQRLKVPQAFNIFGQLPLAFSSYPSISTKNGISVICSKRGGDPEANSHCEWLPTVAGRPDAIHFNFIPITSLLKAVPGKGFLSHAINLYLRYKPPIADLQYFLDFQSHKIWAPIHNDLPLGPSPKRASSSPALHFNLMGPKLYVNTSQVIVGMRPITGMRLYLESFKCDRLAIHLQYLC…
>GH_D02G1608
MSELLNQKSSIQGKVPSGYLNSIFDLSGNWLHDAADTKTLAFDGYFISLYYLHLTASPLVLNDRVKKSVPPHWDPAALSRFIQTYGTHIIVGMAIGDQDLMCQAKLFLYNSYIRA
>GH_D04G0412
MARKAAETVFQSIGLGYDLTVDLKLKFCKKASNLITIADHDRVRDVAVPGGVLVRNVPKYIKCDKGERMRFASDVLSFQQMSEQFNQEMSLSGKIPSGHFNVAFEFTTGWQKDAANTKTLAFDGVFITLYNVALEKSQVMLCDHVKQAVPSSWDPPALAKFIETYGTHIIVGVKMGGKDVVYMKQMHSSGLQPIELQQKLKELANKMLLEETQHKTNYDKLNKSEKIFKEHGLASMDMFQTSSYSEVEFQDIKFICKRKGGKLNSNLSHSEWCQTVQSEPDVISMSFIPITSLLSGVNGSGYLTHAINLYLRYKPSIDELHQFLEFQLPKQWAPVFGELALGPQKKQQNSASLQFSFMGPKLYVNTTPVYVDKKPVTGLRLYLEGKRGNRLAIHLQHLS…
>GH_D04G1013
MSELLNQKSSIQGKVPSGYLNSIFDLSGNWLHDATDTKTLAFDGYFISLYYLHLTTFPLVLNDRVKKSVPPHWDPATLSRFIQTYGTHIIVGMAIGGQDLICVRQNSSSTIPTSELRGYLEDLGDVMFSDGKSPSLIQRKSRDGKQKVPDIFNRILQSSTMQLASIAETSSVRHIEVLSH
>GH_D04G1235
MSELLNQKSSIQGKVPSGYLNSIFDLSGNWLHDATDTKTLAFDGYFISLYYLHLTAFPFVLNDRVKKSVPPHWDPAALSSRFIQTYGTHIIVGMAIGGQDLICVRQNSSSTIPTSELRGYLEDLGDVMFSDGKSPSLIQRKSRDGKQKVPDIFNHILQSSTMQLASIAETSSVRHIEFTNAGKKQMSCAERWRRKRTVHVLPQISFL
>GH_D05G1561
MENPRTRSGSPLCSSSSLDALTTTLSSSIQALGRGFDVTSDIRLLYCKGAPGSRLVQLDEDHTDDLVLSGRVIVPNVSADIKWSMGKGDIERKPVCSFHEMSGYFNEKSGIAGRVPLGSFNAMFNFTGSSRVDAAATKSLAMVGYLIPLCTVKLAKQNLILHEDVRRAVPYTWDPAALASFIENYGTHIVTSATIGGRDVVYVRQHQSSPLSLTDIENYVKDIGDQRFLDSKGQSSAAPLKYKDKDVTVIFRRRGGDDLEQSHARWAETVQSAPDVINMTFMPIVSLLEGVPGIKHLARAIELYLEYKPPIEDLQYFLDFQIARVWAPEQSNIQRKEPVCSSLQFSLMGPKLYISPDQVTVGRKPVTGLRLSLEGNKQNRLAIHLQHLVSLPKILQPHW…
>GH_D05G1632
MPGNLYQMDPQSAAEKAVSVIGFGFDLCRDVRLSACLPGPSGSRLIELDSAATRDLVFPDGVVVKDVPNSIKYDKGERTRFRSDVLSFSQMSEKFNRDLSLSGKIPSGLFNAMFEFKGCWQKDACAAKGLAYDGWFLTLYNVELERTNITLSERVKQEVPTTWDPAAIAEFIEKYGTHVVVGVKMGGKDVIHVKQLQNSNLQPNEVQKTLKQLADERFSENIGTSPFSEKPKGEHYIPGQLHQGVLAGSMRPPVVTCSKNNDIMNIYIRRGGIDFGQSHSQWLSTISQSPNVISISLVPITSLLSCARGNGFLSHAVNLYLRYKPPIEELHVFLEFQIPRQWAPIYSDLPLGLKHRKQSSPSLQFTFMGPKLYVNTARVDTGKRPVTGIRLYLEGKKSD…
>GH_D05G3259
MSELLNQKSSIQGKVHSGYLNSIFDLSGNWLHDATDTKTLAFDGYFISLYYLHLTAFPLVLNDRVKKSVPPHWDPAALSRFIQTYGTHIIVGMAIGGQDLICVRQNSSSTIPTSELRGYLEDLGDVMFSDGKSPSLIQRKSRDGKQKCPTSLTVFCNQAPCSWPALQKHRAFGTLREEADELCQTLEEKEDSSCTASDQFSCITI
>GH_D06G0883
MSELLNQKSSIQGKVHSGYLNSIFDLSGNWLHDATDTKTLAFDGYFISLYYLHLTAFPLVLNDRVKKSVPPHWDPAALSRFIQTYGTHIIVGMAIGGQDLICVRQNSSSTIPTSELRGYLEDLGDVMFSDGKSPSLIQRKSRDGKQKVPDIFNHILQSSTMQLASIVETSSVQHIEVLSH
>GH_D06G2003
MSELLNQKSSIQGKVHSGYLNSIFDLSGNWLHDATDTKTLAFDGYFISLYYLHLTAFPLVLNDRVKKSVPPHWDPAALSRFIQTYGTHIIVGMAIGGQDLICVRQNSSSTIPTSELRGYLEDLGDVMFSDGKSPSLIQRKSRDGKQKVPDIYRILQSSTMQLASIAETSSVQHIEVLSH
>GH_D06G2336
MAGNFHQMDTQSAAEKAVSVIGYGYDLCNDLRLSACKPGPSGSRLIELDSVVSRELVFPGGVAVKNVPNSIKCDKGERTRFRSDVLSFNQMSEKFNQDLSLSGKIPSGLFNAMFEFKGCWQKDASSTKCLAFDGWFITLYNVELDRAHITLSERVKQDVPETWDPTAIAEFIEKHGTHIIVGVKMGGKDVIHIKQSNNSNLHPNEVQKTLKQLADERFSENEEAPVFSEKPKEEPYMPWDLQGMPAASIRPPVVTRSKNNAVVNVYIRRGGVDYGQSHSQWLSTISQSPNVISMKFVPITSLLGGSRGNGFLSHAVNLYLRYKPPIEELREFLEFQVPRQWAPVYGDLPLGLKRRKQALPSLQFTFMGPKLYVNTVPVDTGNRPVTGIRLYLEGKKNDH…
>GH_D07G1277
MSELLNQKSSIQGKVHSGYLNSIFDLSGNWLHDATNTKTLAFDGYFISLYYLHLTTFPLVLNDRVKKSVPPHWDPAALSRFIQTYGTHIIVGMAIGGQDLICVRQNSSSTIPTSELRGYLEDLGDVMFSYGKSPSLIQRKSRDGKQKVPNIFNRIFQSSTMQLASIAETSSVRHIEVLSH
>GH_D09G2182
MGKGMGMEETEKPIEVRAVEALGKGFDISGDFRLKYAKGTRLVVLDETNKRDIVFPGAFTVQDVSQDIRLDKGDRIRFKSDVLEFNQMSELLNQKSSIQGKVPSGYLNSIFGLRGDWLHDAEDTKNLAFDGYFISLYHLHLTASPLVLHDRVKKSVPPHWDPAALSRFIRTYGTHIIVGMAIGGQDLICARQNYSSTIPPSELRGYLEDLGDVMFSDGKSPSLLQRKMGDGKQKVPEVFNRILQSNTLQLASIAETSSKDGLTIICSKRGGNVFLHGHSNWLQTVPAKPEGILFKFVPITSLLTGIPGSGYLSHAINLYLRYKPAPEDLRFFLEFQVPLQWAPMFCELPLRHHRKKASCPSLQFAFLGPKIQVSSTQVSSDLKPAVGLRLYLEGKKCNR…
>GH_D09G2265
MGETENGYSPATHTAMNAVQAIGKGFDVNFDTRLLYCKGVTGSKIVEIDEGHGRDIYLYDQTVLPNVSRDIKNSQEPIGRLSSGVFNFNEMVEYFNKNANVSGSFPLGSFNSAFSFTGSTNINAATTKTLSMDGFYIPLAKFHLIKSPLVLQENVKRAVPTSWDPSSLSSFIENFGTHVITSVTIGGKDVIYVKQHHSSPLSTMEIKTYVQDIGNHRFSDKDSLTSSGQIKLKDKGLDTGIFISQGIYPQPTSVPSLNGKEDVTVIFRRRGGDDLEQNHTRWAKTVQSSPDVIEMTFYPITALLDGVAGKEHLIRAISLYLEYKPPMEELRYFLEFQTPRIWAPIQGTIPGHQRKEPICPSLRFSMMGQKLYVSQEQISVGRKPVTGLRLCLEGIKQNR…
>GH_D10G1451
MVTEESEKPIEVRAMEALGKGFDISGDFRLKYAKGARLVVLDETDKRDIVLPGVFTIKDVSQDIRLDKGDRIRFKSDVLEFSQMSEFLNQKSSIQGKVPSGYLNTIFDLTGDCLHDAADTKNLAFDGYFISLYHLHLTASPLVLHDSVKKSVPSHWDPEELSRFIQTYGTHIIVGMAVGGQDLLCVRQNYSSAIPSSELRGYLEDLGDVMFSDGKSPSLLQRKTRDGKQKVPKVFNHIFKSNSLQLASIAETSSKDGLTIISSKRGGNVFLHNHSNWLHTVPTKPEGILFKFVPITSLLTGIPGSGYLSHAINLYLRYKPAPEDLRYFLEFQVPRQWAPMFCELPLKHQRKKSSCPSLQFAFLGPKIQVSCAQVSSDLKPVVGLRLYLEGKKCNRLALH…
>GH_D10G1897
MSELLNQKSSIQGKVHSGYLNSIFDLSGNWLHDATDTKTLAFDGYFISLYYLHLTAFPLVLNDRVKKSVPPHWDPAALSRFIQTYGTHIIVGMAIGGQDLICVRQNSSSTIPTSELRGYLEDLGDVMFSDGKSPSLIQRKSRDGKQKVPDIFNRILQSSTMQLASIAETSSVRHIEVLSH
>GH_D12G0443
MALRVPAPKAAEIAIASIGCGYDIGTDIRLKYCKVDSKDPCLIEIDEDGGREIVLPGGISVPNVSKSIKCDKGERTRFRSDVLSFQQMSEQFNQEISWTGKIPSGLFNSMFEFSGCWQRDAANTKTLAFDGVFITLYSVALEKSQMVLRDHVKKAVPSTWEPAALARFIGTYGTHIVVGVKMGGKDVIYIKQQHSSTLQPADIQKRLKDMADKRFLDANEHYGTVSEQVFQSDKFEIREQRLRFAHNSPSSSYAHKEDIISIYKRRGGSDNRNLSHNDWLQTVQSEPDVISMSFIPITSLLNGVPGSGFLSHAINLYLRYKPPIEELHQFLEFQLPRQWAPVFSELPLGPQRKQQSTSSLQFSFMGPKLFVNTTPVDVGKRPVTGLRLYLEGKRSNRLA…
>GH_D13G0268
MRESEMSNNIGIVEKALSSLGRGFDLTMDFRLKYCKGKERLILLDETDKREIAVPGFGSIKDVPIDIKCDKGDRTRYQSDILDFNQMAEFFNKKCSIPGKIPSGRFNTMFGFQSGSWGKDAANTKCLGIDGYYIILFNLHIHRYPLLLSPHVLNDIPSTWDPYALARFIEKYGTHVIVGLSIGGHDVVLVRQDKSSNLEPSLLKKHLYDLGDQLFTGTCRFAPKTKDQKQKIPEAFNIFDQQSIALDGYPFINTKDGITVIGSKRGGDPEARSHCEWLPTVAGMPDAIHFNFIPITSLLKNVPGKGFLSHAINLYLRYKPPLGELRYFLDFQAQKIWAPIHNDLPLGPSTNRASSSPALHFNLMGPKLYVNTSQVTVGMRPVTGMRLYLEGMKCNRLAI…
>Gorai_002G217400.1
MALKSTAPKAAEIAIGSIGCGYDIGMDLRLKYCKGNSKDSCLIEIHEDGRHEIVLPGGVSIPNVSKSIKCDKGERTRFRSDVLSFQQMSEQFNQEISLTGKIPSGLFNSMFEFSGCWQKDAANTKTLAFDGVFITLYSVALEKSQIVLRDHVKKAVPSTWEPAALARFIDTYGTHIIVGVKMGGKDVIYIKQQHSSTLQPADIQKRLKDMADKRFLDASGHYNLAPEQVFQSDKFEIREQRLRFASNSPSSSYAQKEDIISIYKRRGGSDNRNLSHNDWLQTVQSEPDVISMSFIPITSLLNGVPGSGFLSHAINLYLRYKPPVEELHQFLEFQLPRQWAPVFSELPLGPQRKQQSTASLQFSFMGPKLFVNTTPVDVGKRPVTGLRLYLEGKRSNRLA…
>Gorai_002G217600.1
MALKISAQEAAEIAIRSIGSGYNLALDLRLKYCQEEEKGSPLIEFEQVGCYDVALPCGISIPNVSKLIKCYQGKGTRNMCDVISFQQMSERFNHELSLSGKIPSGLFNAMFDFSGCSHKDAVSTKTLAFDGIFITLYTVLLDKSQMVLCDHVKKAVPSSWEPAALARFIKTFGTHIIVGVKMGGKDVIYMKQQHSSTVQPTDAYTKLKKLADDKFLKNNEQSRINSEQVKLYNQMQDISIIYKRRGGREEMNLSHAEWLQTVDVHPEVVSMSFIPITSLLSGVPMSGFLNHAIDLYLRYKPSLEELHLFLEFSLPRQWAPVFKEFPRGLQHKRQSNSFLQFKFLGPKLYVNTIPVDVGMRPVTGLRLYLEGKRSNRLAIYMQHLSSLPTYFQLVDEPND…
>Gorai_005G004800.1
MGENGNAAALHTAINAVQALGRGFDVNYDTRLLYCKGVMGSRIVEIDEEHVRDIYLDDQIVLPNISRDIRSSKESIGRRSSGVCNFHEMVEYFNKKANVSGGFALGSFNSVFSFTGSTNIDAATTKMLSMDGFYIPLAKLQLTRSPLVLQEKVKRAVPTSWDPSSLASFIENFGTHVVTSVTIGGKDVIYIKQHHSSPLSTMEIKNYVQDIGNQRFSDKESHTSSGQIKLKDKGLDPGLFNSQGIYPQPSNAPCLNGKEDVTVIFRRRGGDDLEQNHTQWAKTVRSSPDVIEMTFYPITALLDGVAGKEHLTRAISLYLEYKPPVEELRYFLEFQIPRIWAPVQDKIPGHQRKEPVCPSLQFSMMGQKLYVSQEQVSVGRKPVTGLQLRLEGIKQNRLS…
>Gorai_005G021100.1
MEETKKPIEVLAMEALGKGYDITGDFRLKYAKGTRLLVLDETNKRDIVFPGAASFTMKEVSQDIRLDKGDRIRFKSDVLEFNQMSELLNQKSSVQGKVPSGYLNSIFDLSGNWLHDAADTKTLAFDGYFISLYYLHLTASPLVLNDRVKKSVPPHWDPAALSRFIQTYGTHIIVGMAIGGQDLICVRQNSSSTIPTSELRGYLEDLGDVMFSDGKSPSLIQRKSRDGKQKVPDVFNRILQSSTMQLASIAETSSKDGLTIICSKRGGNAFLHSHSNWLQTVPAKPEGILFKFVPITSLLTGIPGSGYLSHAINLYLRYKPTPEDLRYFLEFQVPQQWAPMFCGLPLRHQTRKASCPSLQFTFLGPTLHVNSAQVTSELKPVVGLRLYLEGKKCNRLALH…
>Gorai_005G152300.1
MNNGIVEKAISSLGRGFDLTSDFRLKYCKGRERLILLNETEKKEISIPGFGACKDVSVDIKCDKGDRTRYQSDMLDFNQMAEFFNQKCRLGGKIPSGEFNSMFGFQSGLWAKDAAKTKCLGLDGYFIVLFNLHIDRSPLLLSDQVLNDVPSAWDPPALARFIEKYGTHVIVGLSIGGQDVVLVRQDKSSNLQPSQLKKHLDDLGDQLFTGTCSFTPNTKNQRLKVPQAFNIFGQLPLAFSSYPSISTKNGISVICSKRGGDPEANSHCEWLPTVAGRPDAIHFNFIPITSLLKAVPGKGFLSHAINLYLRYKPPIADLQYFLDFQSHKIWAPIHNDLPLGPSPKRASSSPALHFNLMGPKLYVNNSQVIVGMRPITGMRLYLEGFKCDRLAIHLQYLCN…
>Gorai_006G226100.1
MGMGMEETEKPIEVRAVEALGKGFDISGDFRLKYAKGTRLVVLDETNKRDIVFPGAFTVQDVSQDIRLDKGDRIRFKSDVLEFNQMSELLNQKSSIQGKVPSGYLNSIFGLRGDWLHDAEDTKNLAFDGYFISLYHLHLTASPLVLHDRVKKSVPPHWDPAALSRFIRTYGTHIIVGMAIGGQDLICVRQNYSSTIPPSELRGYLEDLGDVMFSDGKSPSLLQRKMGDGKQKVPEVFNRILQSNTLQLASIAETSSKDGLTIICSKRGGNVFLHGHSNWLQTVPAKPEGILFKFVPITSLLTGIPGSGYLSHAINLYLRYKPAPEDLRFFLEFQVPLQWAPMFCELPLRHHRKKASCPSLQFAFLGPKIQVSSTQVSSDLKPAVGLRLYLEGKKCNRLA…
>Gorai_006G234900.1
MGETENGYSPATHTAMNAVQAIGKGFDVNFDTRLLYCKGVTGSKIVEIDEGHGRDIYLYDQTVLPNVSRDIKNSQEPIGRLSSGVFNFNEMVEYFNKNANVSGSFPLGSFNSAFSFTGSTNINAATTKTLSMDGFYIPLAKFHLIKSPLVLQENVKRAVPTSWDPSSLSSFIENFGTHVITSVTIGGKDVIYVKQHPSSPLSTMEVKTYVQDIGNHRFSDKDSLTSSGQIKLKDKGLDTGIFISQGIYPQPTSLPSLNGKEDVTVIFRRRGGDDLEQNHTQWAKTVQSSPDVIEMTFYPITALLDGVAGKEHLIRAISLYLEYKPPMEELRYFLEFQTPRIWAPIQGTIPGHQRKEPICPSLRFSMMGQKLYVSQEQISVGRKPVTGLRLCLEGIKQNR…
>Gorai_008G045500.1
MALRVPAPKAAEIAIASIGCGYDIGTDIRLKYCKVDSKDPCLIEIDEDGGREIVLPGGISVPNVSKSIKCDKGERTRFRSDVLSFQQMSEQFNQEISWTGKIPSGLFNSMFEFSGCWQRDAANTKTLAFDGVFITLYSVALEKSQMVLRDHVKKAVPSTWEPAALARFIGTYGTHIVVGVKMGGKDVIYIKQQHSSTLQPADIQKRLKDMADKRFLDANEHYGTVSEQVFQSDKFEIREQRLRFAHNSPSSSYAHKEDMISIYKRRGGSDNRNLSHNDWLQTVQSEPDVISMSFIPITSLLNGVPGSGFLSHAINLYLRYKPPIEELHQFLEFQLPRQWAPVFSELPLGPQRKQQSTSSLQFSFMGPKLFVNTTPVDVGKRPVTGLRLYLEGKRSNRLA…
>Gorai_009G159300.1
MENPRTRSGSPLCSSSSLDALTTTLSSSIQALGRGFDVTSDIRLLYCKGAPGSRLVQLDEDHTDDLVLSGRVIVPNVSADIKWSMGKGDIERKPVCSFHEMSGYFNEKSGIAGRVPLGSFNAMFNFTGSSRVDAAATKSLAMVGYLIPLCTVKLAKQNLILHEDVRRAVPYTWDPAALASFIENYGTHIVTSATIGGRDVVYVRQHQSSPLSLTDIENYVKDIGDQRFLDSKGQSSAAPLKYKDKDVTVIFRRRGGDDLEQSHARWAETVQSAPDVINMTFMPIVSLLEGVPGIKHLARAIELYLEYKPPIEDLQYFLDFQIARVWAPEQSNIQRKEPVCSSLQFSLMGPKLYISPDQVTVGRKPVTGLRLSLEGNKQNRLAIHLQHLVSLPKILQPHW…
>Gorai_009G167300.1
MPGNLYQMDPQSAAEKAVSVIGFGFDLCRDVRLSACLPGPSGSRLIELDSAATRDLVFPDGVVVKDVPNSIKYDKGERTRFRSDVLSFSQMSEKFNRDLSLSGKIPSGLFNAMFEFKGCWQKDACAAKGLAYDGWFLTLYNVELERTNITLSERVKQEVPTTWDPAAIAEFIEKYGTHVVVGVKMGGKDVIHVKQLQNSNLQPNEVQKTLKQLADERFSENIGTSPFSEKPKGEHYIPGQLHQGVLAGSMRPPVVTCSKNNDIMNIYIRRGGIDFGQSHSQWLSTISQSPNVISISLVPITSLLSCARGNGFLSHAVNLYLRYKPPIEELHVFLEFQIPRQWAPVYSDLPLGLKHRKQSSPSLQFTFMGPKLYVNTARVDTGKRPVTGIRLYLEGKKSD…
>Gorai_009G172300.1
MSELLNQKSSIQGKFPSGYLNSIFDLSGNWLHDATDTKTLAFDGYFISLYYLHLTAFPLVLNDRVKKSVPPHWDPAALSRFIQTYGTHIIVGMAIGGQDLICVRQNSSSTIPTSELRGYLEDLGDVMFSDGKALH*
>Gorai_010G256700.1
MAGNFHQMDPQSAAEKAVSVIGYGYDLCNDLRLSACKPGPSGSRLIELDSVVSRELVFPGGVAVKNVPNSIKCDKGERTRFRSDVLSFNQMSEKFNQDLSLSGKIPSGLFNAMFEFKGCWQKDASSTKCLAFDGWFITLYNVELDRAHITLSERVKQDVPETWDPTAIAEFIEKHGTHIIVGVKMGGKDVIHIKQSNNSNLHPNEVQKTLKQLADERFSENEEAPVFSEKPKEEPYMPWDLQGMPAASIRPPVVTRSKNNAIVNVYIRRGGVDYGQSHSQWLSTISQSPNVISMKFVPITSLLGGSRGNGFLSHAVNLYLRYKPPIEELREFLEFQVPRQWAPVYGDLPLGLKRRKQALPSLQFTFMGPKLYVNTVPVDTGNRPVTGIRLYLEGKKNDH…
>Gorai_011G147900.1
MVTEGSEKPIEVRAMEALGKGFDISGDFRLKYAKGARLVVLDETDKRDIVLPGVFTIKDVSQDIRLDKGDRIRFKSDVLEFNQMSEFLNQKSSIQGKVPSGYLNTIFDLTGDWLHDAADTKNLAFDGYFISLYHLHLTASPLVLHDSVKKSVPSHWDPEALSRFIQTYGTHIIVGMAVGGQDLLCVRQNYSSAIPSSELRGYLEDLGDVMFSDGKSPSLLQRKTRDGKQKVPEVFNHIFKSNSLQLASIAETSSKDGLTIISSKRGGNVLLHNHSNWLQTVPTKPEGILFKFVPITSLLTGIPGSGYLSHAINLYLRYKPAPEDLRYFLEFQVPRQWAPMFCELPLKHQRKKSSCPSLQFAFLCPKIQVSCAQVSSDLKPVVGLRLYLEGKKCNRLALH…
>Gorai_012G045100.1
MARKAAETAFQSIGLGYDLTVDLKLKFCKKASNLITIADHDRVRDVAVPGGVLVRNVPKYIKCDKGERMRFASDVLSFQQMSEQFNQEMSLSGKIPSGHFNVAFEFTTGWQKDAANTKTLAFDGVFITLYNVALEKSQVMLCDHVKQAVPSSWDPPALAKFIETYGTHIIVGVKMGGKDVVYMKQMHSSGLQPIELQQKLKELANKMLLEETQHKTNYDKLNKSEKIFKEHGLASMDMFQTSSYSEVEFQDIKFICKRKGGKLNSNLSHSEWCQTVQSEPDVISMSFIPITSLLSGVNGSGYLTHAINLYLRYKPSIDELHQFLEFQLPKQWAPVFGELALGPQKKQQNSASLQFSFMGPKLYVNTTPVYVDKKPVTGLRLYLEGKRGNRLAIHLQHLS…
>Gorai_013G029400.1
MRESEMSNNIGIVEKALSSLGRGFDLTMDFRLKYCKGKERLILLDETDKREIAVPGFGSIKDVPIDIKCDKGDRTRYQSDILDFNQMAEFFNKKCSIPGKIPSGRFNTMFGFQSGSWGKDAANTKCLGIDGYYIILFNLHIHRYPLLLSPHVLNDLPSTWDPYALARFIEKYGTHVIVGLSIGGHDVVLVRQDKSSNLEPSLLKKHLYDLGDQLFTGTCRFAPKTKDQKQKIPEAFNIFDQQSIALDGYPFINTKDGITVIGSKRGGDPEARSHCEWLPTVAGMPDAIHFNFIPITSLLKNAPGKGFLSHAINLYLRYKPPLGELRYFLDFQAQKIWAPIHNDLPLGPSTNRASSSPALHFNLMGPKLYVNTSQVTVGMRPVTGMRLYLEGMKCNRLAI…
>LOC_Os01g54510.1
MSLAGSALEAALQAVGRGLDAAGDHRLLYCKGTGRLLMLDESRARDLTINGGVLRGVPPDVVVEEGHGILERIRQVPGPPTDEPVVCSFPKMAECFNRKAGLLETTVPLGSFNSLFSFTGSWKNDEAATKSLAIDGYSVPLFKVKITSGELFLHESVKRAIPHSWDPSALASFIENYGTHIITSVTVGGKDEVYIKQHSSSQLSELEFRNYVKEIGSERFSDGDSKLNATPINYSEKDMTVIFRRRGGCDLVQNFNDWIKTVQSAPDVIGMTFLPIVSLVGDMPGKKHLARAIELYLKYKPQIEELQYFLDFQVQLVWAPVPPGIAGQHRKEPVCPSLQFSLMGPKLFVSTEQISVGRRPVTGLKLCLEGAKQNRLAIHLQHLGSLPKIFVPHWDSHIT…
>LOC_Os01g72860.1
MAHKAKLQSVSESAIRSIGLGYDIANDIRLKNCKQRGSPDPLLIELDHDKVQDIVLPGNLTVTGVSKSIKCDKGERMRFRSDVLSFQQMSEQFNRELSLSGKIPSGFFNAMFEFTGCWQKDASITKSLAFDGWCITLYTVALSKAHIILKDHVKQAVPSTWEPAALARFIKKFGTHIVVGVKMGGKDVIYLKQQHSSSLQAVDVQKRLKEMSDQRFLDANGHSDISLADSYAKDNKVEAREQRLRFVESNPLNSYSSNEELVMMPKRRGGRDKDIISHSEWLNTVQAEPDVISMSFIPITSLLNGVPGCGFLNHAINLYLRYKPRVEELHQFLEFQLPRQWAPVYSDLPLGPQRKRQSSASLPVNLIGPKLYVCTNMVDVGKRPVTGLRLFLEGQKSNK…
>LOC_Os02g27480.1
MEVGERAAMALGAGFDLTSDFRLKFAKEGRLVELDEAGARDVPVPGGGVGGGAAAVLRGVPRDVGVDKGDRIRFRSDVLEFNQMSELLNQKSSVQGKVPSGYFNTLFDLSGAWMTDAKETKHLAFDGYFISLYKLHLKTSPLVLRDEVRSAVPPKWDPAALSRFIKTYGTHIIVEMAVGGQDVICVKQSPSSTISSADLKLHLEDLGDFLFSDGRNHSPIHRKTRDGKSKVPDVFVRMEQQPNNLHLSSYSESSTKDGLTITCSKRGGDASIASHSKWLQTVPRVPDAIMFKFVPITSLLTGIPGSGYLSHAINLYLRYKPDPEDLQHFLEFQVPLQWAPLFNELILGPQKRKGSYPSLQFRFLGPKLQVSTSQVSSSHKPVVGLRLYLEGRKCNRLAI…
>LOC_Os02g50340.1
MAAVAAAEKAVRCLGRGFDMAGDLRLKYCKGGGAGCLVERRGETTPLTVPGVGVIADVPADVRCDKGDRVRFKSDVLEFNKMSELFNQRSSVEGKIPSGQFNASFDLDSGSWAHDAPHTRCLAMDGYFISLFDLRLDHRHLALDAGVLADVPPAWDPSAIARFIEKYGTHVIVGLSMGGQDVVYVKQDKSSSLSPSEIKEHLDRLGDQLFTGTCAMPPLHCRSKDKFKIPEAFNVFDAQVAQQRLHGITTLVSSKEGVTVIYSKRGGNTTVSSHSEWLLTVPAMPDVINVKLVPITSLIRGVPGTGFLSHAINLYLRYKPPVADLRYFLDFQHHCVWAPVLGELPLGPCSHRQGSSPALHFSLLGSKLYVSSTEVVVPKLPVTGMRLHLEGKKNNRLGI…
>LOC_Os05g48360.1
MMMRVLGFMGDGGGGGMMTAQAAAEAAVGAIGCGYDLTSDLRLSRVKAGGRLVDIDGASGAARRELVLPWGAVVGGVPVGIVADKGERTRFRSDVLSFAQMAEQVNQTMSVAGKIPSGAFNAMFDYHGCWHKDAAATGSLCFDGRFIELYAVEAPRAHLALLDRVKRDVPPFWDPAALAEFIDKYGTHVIAGVKMGGKDVVCIKQLKGSNLTQSDVQSRLKKLSDDKLAQDSPESLTARDDKFLLGLNGSLLLGPGSAAWRSFRPSVVSHKDDILSIHIRRGGVDNGQGHSNWLSTISGSPDVISMAFVPITSLLTGVRGCGFLNHAVNLYLRYKPPIEELHQFLEFQVPRQWAPEFGELPLALGPRKKKNSLPSLQFTLMGPKLHVTTAKADSGNRPV…
>LOC_Os06g14050.1
MPRSMEEMEIAGGGMAAAAVQRAVRCLGRGVDMAGDLRLKHCKDEGGCLVARSGEKAAAVAVPGVGVVAGVPADVKFGKGDRIRFKSDVLEFNKMSDLFNHRSSLPGKIPSGLFNSCFDFGSDSWASDAGDTRCLAFDGYFISLLDLRLDCRPLALAGHVVADVPAAWDPSAIASFIEKYGTHIIVGLSMGGQDVVYVKQDKSSPLSPSVIKEHLDKLGDQLFTGTCTLPPSHCKSRDHKFKVPEAFNVFDAQMTRQRIEGMTAPMSCKEGVTVIYSKRGGDTAASNHSEWLPTVPLMPDAINFKLVPITSLLKGVAGVGFLSHAINLYLRYKPPVAELRYFLDFQHHRLWAPVLSDLPLGLCSNRQGTNPALHFSLVIVPKLPITGMRLHLEGKKNNR…
>LOC_Os07g07194.1
MAYRAMLQSAAESAIQSIGLGYDIAHDIRLKYCKQRSSPDPLLIELDHDEVQDIVLPGGLTVAGVSKSIKCDKGERTRFRSDVLSFQQMSEQFNQELSLSGKIPSGLFNTMFEFTGCWQKDAANTKSLAFDGWCITLYTVALSKAQIVLRDHVKQAVPSTWEPAALARFIRKFGTHVVVGIKMGGKDIIYLKQQHSSTLQAVDVQKRLKEMSDRRFLDANGQSDFSFKDSYGKDKIDTREHRLRFVDSSPLNSYSSKEDLVMMPKRRGGRDKDILSHSEWLNTVQAEPDVISMSFIPITSLLNGVPGCGFLNHAINLYLRYKPQIEELHQFLEFQLPRQWAPVYSDLPLGPQRKRQSTVSLPVNLIGPKLYVCTNMVDVGKRPVTGIRLFLEGKRSNKL…
>Solyc01g005220.3.1
MSNNNIVEKAIKSLGKGFDLTCDFRLKYCKGNERLVLLNEKLKKELMVPGFGAYENVPIDIKCDKGDRVRFQSDILDFNQMSEYINRRSSVPGKIPSGLFNSMFGFESGSWANDAANTKYLGLDGYFIILFDVHIDRYSLVLDNQVVNDVPSTWDPAALARFIEKYGTHIIVGLSIGGQDVVLVRQDKLSNMEPSQLKNHLDELGDQLFTGICNYCPQQFKSREQKHKAFNIFDPQPNIFSSFPSATTKNGVTVICSKRGGDLTANTHSEWLLTVPSMPDAIAFNFIPITSLLKGVPGKGFLSHAINLYLRYKPPIADLQYFLDFQAHKIWAPIHNDLPLGPTTNRSIRPPAIHFNLMGPKLYVNPTQVIVGKTPVTGIRLYLEGVKCDRLAIHLQHLI…
>Solyc01g103490.3.1
MALKLSAAEAAKVAIQSIGCGYDISLDLRLKYCKGHPDNSRLIEIDENESGEVVLPGGISIPNVSKSIKCDKGEHTRFGSDVLSFQQMSEQFNQEVSVNGKIPSGLFNTMFEFSGSWQKDAAYTKTLAFDGVFITLYSVALEKSQMVLCDYVKKEVPSTWDPAALARFIEKFGTHVIVGIKMGGKDVIYMKQQHSSSLLPADVQKRLKTMADKRFSGANEQGGVESQQTHQNEKFEIREHRLRFADPNISGSYAHKEDTVCICKRRGGSDSRGLMHNQWLQSVDQEPDVISMSFIPITSLLNGISGSGFLSHAINLYLRYKPPIEELHQFLEFQLPRQWAPVFGDLPLGPQRRHLSFPSLQFSLLGPRLYVNTTPVDVGKRPVTGLRLYLEGRRSNRLA…
>Solyc02g071780.3.1
MEDSNPKKSFASDALITTLSNSIQALGRGFDVTSDIRLLYCKGAPGSRLVHLDEENRVDLLHPDGGILLPNVTVDIECSQELRTIEATPVFTFHEMAKYFNAISNIFGDVPLGSFNSMFNFTGSWQQDAAATKSLAMIGHVIPLFTVRLVKFDLLLRDEIKRAVPYSWDPASLASFIENYGTHIVTSATIGGRDVVYIKQHQSSPLLVSEIENYVNDIGEQRFSDSKNLSSAGPLRYKDKDVTVIFRRRGGDDLEQSHDKWASTVETSPDVINMTFTPIVSFLEEVPGIKYLSRAIELYLEYKPPIEDLQYFLDFQIARVWAPEQNNLQRKEPVCLSLQFSLMGPKLYISPDQVTVGRKPVTGLRLSLEGDKQNRLSVNLQHLVSLPKILQPHWDSHMA…
>Solyc02g077780.3.1
MALNPSSRMDSQTAAEKAVSVIGLGYDLTSDIRLTACKIGPNGYGLIEIDQKSTKDLLVPGGVVVSNVSTSIKCDKGERTRFRSDALSFSQMSEQLNQELSLSGKIPSGLFNAMFGHKGCWQKDASSTKLLAFDGWFITLYNIELVRSHLTLSEQVKQDVPSSWDPPALAEFIEKYGTHIVVGVKMGGKDVIHIKQLQNSVLQPMEVQKLLKQLADEKFSEDINGCQIAKPVRSVEKSKGEKSIFSDPHLPFANSMRPSIMSYSKADDLLSIHIRRGGLDFGQSHSQWLPTVSQSPNAISMSFVPIASLLSGVRGSGFLSHAINLYLRYKPPIEELEQFLEFQLPRQWAPAYGDLPLGHRHRKQASPSLQFTLMGPKLYVNTVKVDSGNRPVTGIRLYL…
>Solyc04g048950.4.1
MGGKDVVYVKQQYSSTLQPADIQKRLKEVADERFGNANVQSSTTLLANSEQQLPFMDSTSSTVHLHKEDFTFLWGRRGGSRIRNIPHKRWCQTVPVEPDVISVSLIPISSLLSGIDGSGFLSHAINLYMRYKPPIEELYQFLEFQLPRQWGPVFGELPLGPERKQQSGATLKFSLMGPKLYVNTNLVDLDKPVTGLRLYLEGKRNNCLAIHLQHLSSLPKSLQLQNESYGYASSSSDQRYHEKVQWKSFSHVCTAPIESDDLSIVTGAQFEVRESGLRNVLFLRLQFSKVIGATVIKRAEWDGSPVITEKSGIISTISSHFSSAQKPPPRPSEVHINSALYPDGPPMSAQTRRLLKFVDTTEMMRGPQDQPGYWMVTGARLVVDKAKISLRVKFSLLAV…
>Solyc09g018030.4.1
MEEKTAIHTVINGVQALGRGFDVNYDTRLLYCKGMGGSRVVEINEENTSDLWLYDDVIVQNVSKDISNFQESVGRHGTNVCSYNEMVEYFNKKANLPGHAPLGSFNVAFSYTGSKNIDTASTKTLCMDGFFIPLSNLQLMTSPLVLRDDVKRAVPTSWDPLALASFIENFGTHVITSVTIGGKDVIYVKQHISSPLSTVEIKNYVQDIGNQRFSSTGSLTSSGLLKYKAGDPSIFNNQGIYPQPTSAPYIPGNGKEDVTVSCRRRGGDDLEQSHTQWAHTIRSSPDVIEMSFVPIILLLEGVKGRDYLARAISLYLEYKPQIEELRYFLEFQVPRVWAPVHDKLPNQHRKEPVCPSLQFSMMGQKLFVNLEQVSVGRKPVTGLQLYLEGSKVNRLCIYL…
>Solyc09g098070.3.1
MDEEFERKRIEVKAMEALGCGFDFASDFRLKFVKRCPNGGRLVILDESNRRNVVIPGGVTIPDVSENIRCDKGDHIRFKSDVLEFNQMSELLNQKSSIHGKVPSGYLNAIFDLSGAWLNDSADAKYLAFDGYFVSLYYLHLTASPLVLHDQVKKAVPPHWDPASLSRFIQAYGTHIIVGMGVGGQDLLCVKQKPSSTVPPAELKAHLDDLGDCLFSDEASPLPEWKAKEGKKKVPEVFNRMLQSHTMQFTSITETSSKDGLTIIWSKRGGDVFAQSHSKWLQTVAAYPDGILFKLVPITSLLTGIPGSGYLSHAINLYLRYKPALEDLQCFLEFQVPSQWAPLFCELPLSHQRKVASCPALQFCLFGPKLCVRPTQVTSGQKPVIGLRLYLEGKKCNHL…
>Solyc10g085710.3.1
MEENAAAYHTALNAAQALGRGFDVNYDTRLLYCKGVAGSRVVEIDEDHTRDLSLYDNLVLPNVSRDINNFQESGGRDGSSACNYNEMLEYFNRKANIPGNAPLGSFNVAFSFTGAKHFDATTTKTLCMDGFFIPLARLQLMNSSLVLQESVKRAVPASWDPPALASFIENFGTHIITSVTIGGKDVIYVKQHLSSPLSTMEIKSYVHDIGNQRFSSTENLTSSGLLKYKDKSSDPSIFNSQGIFPQPTNAPYIAGNGKEDVTVIFRRRGGDDLEQSHTQWAKTVRSSPDVIEMSFYPITLLLEGIKGKEHLERAISLYLEYKPQIEELRYFLEFQVPRVWAPVQDRFPGQQRKEPVCRHLQFSMMGQKLYVSQEQVSVGRKPVTGMRLTLEGSKSNRLC…
>Thecc_01G238100.1
MARKAAEAAVDSIGLGYDLYADLKLKYCKKTSKLISIADHDHVRDIAIPGGILVRNVPKYIKCDKGERIRFGSDVLSFQQMSEQFNQELSLSGKIPSGHFNSAFSFTAGWQKDAANTKTLAFDGVFITLYNIALEKSQVTLCDHVKQAVPSSWDPPALAKFIETYGTHIIVGVKMGGKDVVYMKQPHSSPLQPIEVQKKLKDLADEMLIQGTGVHKTNYEKLNKREKIFKEHGLASMDMLQTSSYSQVEFQDIKFICKRNGGKLNTNLSHTEWCQTVQSEPDVISMSFIPITSLLTGVNGSGFLTHAINLYLRYKPSVDELHQFLEFQLPKQWAPVFGELALGPQKKQQNSASLQFSFMGPKLYVNTTPVYVGKKPVTGLRLYLEGKRGNCLAIHLQHL…
>Thecc_02G017500.1
MALKVPAQKAAEIAIGSIGRGYDLARDLRLKYCSGDAKDLPLIEFDEVGCYDVALPGGISISNVSKLIKCNQGEAMRIGSDVTSFQQMSERFNHEMSLSGKIPSGFFNAMFDFSGCWQKDAANTKTLAFDGMLITLYTVALEKSQLVLNDHVKKAVPSSWEPAALARFIKTFGTHIIVGVKMGGKDVIYVKQKHSSILRPSDLHTKLKKMADEKFLQNDGRNRIDWKQVKLQNEMQDISIIYQRRGGKEEMNLSHAKWLQTVQVQPDVVSMSSIPITSLLSGIPMSGFLNYAINLYLRYKPPLEELHFFLEFQLPRQWAPVFKEVPRGPQHKRQSNSFLQFKFLGPKLYVNTIPVDVGKRPVTGLRLYLEGKRSNRLAVYMQHLSSLPTYFQLAAEPDD…
>Thecc_02G017600.1
MTAPKAAEMAIGSIGCGYDIATGLRLKYCKGNSKDSCLIEIDEDGIHEIVLPGGISIPNVSKSIKCYKGERTRFKSDLLSFGQMSEQFNQEISSTGNIPSGLFNSMFEFSGCWQKDAANAKTLAFDGVFITLYSVALEKSQMVLRDHVKKAVPSFWEPAALARFIETYGTHITVGVKMGGKDVIYMKQQHSSNLQPAEIQKRLKDVADKRFLDANVHSSMAAEQVFQSDKDILSIYKRRGGSDNRNLSHNDWLQTVQSEPDVISMSFIPITSLLNGVPGSGFLSHVINLYLRYKPPIEELHQFLEFQLPRQWAPVFSELPLGPQRKQQSTASLQFSFMGPKLFVNTTTVDAGKRPVTGLRLYLQGNRKNRLSIHLQHLSSLPKIFQLADDPNGNFCQKS…
>Thecc_02G017700.1
MALRMPAPKAAEIAIGSIGCGYDIGMDLRLKYCKGDSKNSCLIEIDEDGGREIVLPGGISIPNVSKSIKCDKGERTRFRSDVLSFQQMSEQFNQEISLTGKIPSGLFNSMFEFSGCWQKDAANTKMLAFDGVFITLYSVALEKSQMVLRDHVKKAVPSTWEPAALARFIDTYGTHIIVGVKMGGKDVIYIKQHHSSNLQPADIQKRLKDMADKRFLDANGHYSMASEQDFQSDKFEIREQRLRFAHNSPSSSYAHKEDIISIYKRRGGSDNRNLSHNDWLQTVQSEPDVISMSFIPITSLLNGVPGSGFLSHAINLYLRYKPPIEELHQFLEFQLPRQWAPVFSELPLGPQRKQQSTASLQFSFMGPKLFVNTTPVDVGKRPVTGLRLYLEGKRSNRLA…
>Thecc_02G308800.1
MSRNGRVEKALSSLGKGFDLTSDFRLKYCKGKERLILLNETERREIAIPGFGAVKDVPVDIKCDKGDRTRYQSDILDFNQMAEFFNQKCSLPGKIPSGQFNRMFGFQSSSWAKDAANTKFLGLDGYIIILFNLHIDRYPLLLSDEVVNAVPSAWDPCALARFIEKYGTHVIVGLSIGGRDVVLVRQDKSSNLEPSQLKKHLDDLGDQLFTGTCSFTPKTKEQKQKVPQAFNIFDSEPVAFNGYHSNISTKDGIIVINSKKGGDLEAYSHCEWLPTVPQMPDAIHFNFIPITSLLKGVPGKGFLSHAINLYLRYKPSIEDLRYFLDFQAHKIWAPIHNDLPLGPSPKRASSTPALHFNLMGPKLYVNTSQVTVGMRPVTGMRLYLEGMKCNRLAIHLQHL…
>Thecc_04G153000.1
MGENGNGNAAALHTAMNAVQALGRGFDVNFDTRLLYCKGVAGSRIVEVDEEHGRDIYLDDHIVLSNISKDIKNFQEPFGRHNSGVCNFHEMLEYFNKKANVSGGFPLGSFISAFSFTGSTNIDAATTKTLSMDGFYIPLAKFQLTKSPSVLQENVKRTVPTSWDPSSLASFIENFGTHVITSVTIGGKDVIYIKQHHSSPLSTTEIKNYVQDIGNQRFSDKESHTSSGQIKLKDKGLDPGLFNSQGIYPQPTSAPYLNGKEDVTVIFRRRGGDDLEQNHTQWAKTVRSSPDVIEMTFYPITALLEGVAGKEHLTRAISVYLEYKPPIEELRYFLEFQIPRIWAPIRDKIPGHQRKEPICPSLQFSMMGQKLYVSQEQISVGRKPVTGLRLRLEGIKKNR…
>Thecc_04G188500.1
MVMEDTEKPIEVRAMEALGKGIDISGDFRLKYAKGTRLVVLDETNKRDIVFPGAFTVQGVSQDIRLDKGDRIRFKSDVLEFNQMSELLNQKSSIQGKVPSGYLNTIFDLSGDWLHDAAGTKNLAFDGYFISLYHLHLTASPLVLHDRVKKSVPPHWDPASLSRFIQTYGTHIIVGMAIGGQDLICVRQNNSSTIPPAELRGYLEDLGDVMFSDGKSPSLLQRKTRDGKLKVPEVFNRILQSNTMQLASIAETSSKDGLSVICSKRGGNVFLHSHSNWLQTVPAKPEGILFKFVPITSLLTGIPGSGYLSHAINLYLRYKPTPEDLRYFLEFQVPRQWAPMFCELPLRHQMKKASCPSLQFSFMGPKIHVSSTQVSSDLKPIVGLRLFLEGKKCNQLAIH…
>Thecc_06G161400.1
MENPRTRSGSYLSSSSSLDALTTTLNSSIQALGRGFDVTSDIRLLYCKGAPGSRLVQLDENHTNNLVLPGGVIVPNVSDDIQWSMGKDGIERKPVCSFHEMSGYFNEKAGISEHVPLGSFNAMFNFTGSWRVDAAATKSLAMVGYLIPLCMVKLVKPNLILCEEVRRAVPYSWDPASLASFIENYGTHIVTSATIGGRDVVYVRQHQSSPLSVTDIENYVKDIGDQRFLDSKGQSSAAPLKYKDKDVTVIFRRRGGDDLEQSHARWAETVQSAPDVINMTFTPIVSLLEGMPGIKHLARAIELYLEYKPPIEDLQYFLDFQIARVWAPEQSKIQRKEPVCSSLQFSLMGPKLYISPDQVTVGRKPVTGLRLSLEGNKQNRLAIHLQHLVSLPKILQPHW…
>Thecc_06G182400.1
MAAYPYKMDPQSAAEKAVSVIGFGYDLSNDIRLSACKPGPSGSRLIELDSAGSRDVVFPGGVVVKNVLNSIKCDKGERTRFRSDVLSFNQMSERFNQDLSLSGKIPVGLFNAMFEFKGCWQKDATSTKTLALDGWFITLYNVELERTHLTLSERVKREVPTTWDPAALAEFIEKYGTHVVVGVKMGGKDVIHVKQLQNSNLPPNEVQKNLKQLADERFSEGVNIPEYSGKPKEEHYMPWDQEGVLAAAIRPPVVTCSKNKDILNIYIRRGGIDFGQSHSQWLSTISQSPNVISMSFVPITSLLGGARGNGFLSHAVNLYLRYKPPIEELHVFLEFQLFRQWAPVYGDLPLSLKRRKQGSPSLQFTFMGPKLYVNTTRVDTGNRPVTGIRLYLEGKKSDH…
>VIT_201s0011g05950.1
MKDGIAEMALASLGKGFDLTSDFRLKYCKGKRPLVLLNEAEKRDLLLPGFGLLRDVSVDIKCDKGDRVRYQSDILDFHQMSELFNQKASVPGKIPSGMFNAMFGFQSGSWARDAAKTKYLALDGYFIVLFSLHIHRYPLLLSEDVRNAVPSTWDPCALARFIEKYGTHIVVGLSVGGQDVLLVRQDKSSSMGPSELKQHIEELGDQLFTGSCTFSPIHAKSKEHNKNKAPQAFNLFDPQPLPFNSFSSVSAKDGITVISSKRGGEAFAESHCEWLLTVPSMPDAVQFSFIPITSLLKGVPGRGFLSHAINLYLRYKPPISDLQYFLEFQVHKLWAPVHSDLPLGPTTNMAVASPALRFNLMGPKLYINTSQVTVGRRPVTGMRLYLEGMKCNRLAIHLQ…
>VIT_205s0062g00790.2
MAGVFEEVEKPIGIRAMESLGLGFDLTNDFRLKFAKGLPGERLVVLDERNKGDIVIPGGLTIPGVSEDIRCDKGDRIRFKSDVLEFNQMSELLNQKSSIQGKIPSGYLNSIFDLSGAWLNDAADTKCLAFDGYFISLYYLHLTASPLVLQEKVKKSVPSHWNPALLSRFIRTYGTHVIVGMAIGGQDLVCVRQRYTSTIPPAELRGHLEDLGDYLFSDGKSPQLQRTTRDGKQKVPDVFSRILQSNTMQLTSITETSSKDGLTIIWSKRGGDVFLQSHSKWLQTVSAKPEAILFKFVPITSLLTGIPGSGYLSHAINLYLRYKPTLEDLQYFLEFQVPSQWAPMFNELPLGHQRKRASCPSLQFSFMGPKVHVNSTQVSSGKKPVMGLRLYLEGKKCNR…
>VIT_207s0031g03060.1
MSKKASPAVAAAEAAVEAIGLGYDAAVDLRLKYCKRSRGDSRLIVIDDDKCRDLALPGGFLIRNIPKSINCDKGERIRFSSDVLSFQQMSEQFNQELSLSGKIPSGHFNAAFDFSSCWKKDAANTKALAFDGVSITTYNIALEKSQIVLRNHVKQAVPSTWDPAALTRFIEKFGTHVIVGVKMGGKDTVYVKQLYSSTLQPTEVQKQLKDIADKRFSDAPGSYGKVSREKFEIKEHGMPFMDTSTSSAYSNKESQDITFISKRRGGSSKTNLPHSAWIPTVSFEPDVISMSLVPITSLLSGIDGSGFLTHAINLYLRYKPPIEELHQFLEFQLPKQWAPVFGDLAVGPETKQQSNSSLRFSLMGPKLYVNTTPVDVGKRPVTGLRLYLEGKRSNCLAIH…
>VIT_208s0058g01190.1
MGEKAVALHTALNSVQALGRGFDVNFDTRLLYCKGGAGSRVVEVDEEHTKDLCLYDNLLVPNVSRDIKNSQETKGREISGVLSFPEMVEYFNKKANLSGNVPLGSFNAAFSFTGLKHMDSATTKSLYMDAFFISLAKVQLVNSPLVLQENVKRAVPSCWDPPSLASFIENFGTHVITSVTIGGKDVIYVKQHQSSPLSTMEIKNYVQDIGNQRFSDTESNASSGPMKLKDKSVDPCLFNSQGIYPQPTSAPILTGKEDVTVIFRRRGGDDLEQSHTQWATSVRSSPDVIEMTFFPITALLEGVTGKEHLAHAIGLYLEYKPQLEELRYFLEFQIPRIWAPIQDKLPGHQRKEPVCPSLQFSMMGQKLYVSQEQVSVGRKPVTGLRLCLEGSKQNRLSIH…
>VIT_210s0003g00150.1
MVPKASMLDPQSAAVKAVSVIGCGYDLSTDIRLSGCKSGPSFSRLIDLDQALTRDLVLPGGIIVPDVSSSIKCDKGERTRFRSDVLSFNQMSERFNQDLSLSGKIPSGLFNSMFDFKVCWQKDAGAAKGLAFDGWFITLYNIELVRSQISLSEDIKREVPSSWDPDALAGFIEKYGTHIVVGVKMGGKDVIHIKQLQSSNLQPTEVQKLLKQLADERFSEDVNGNFISNPIEFSGKLKQERSVAWDLPVALANAIRPSVISHSKNDDLLSIQVRRGGIDNGQSHKQWLSTISQSPNVISMSFVPITSLLSGVRGSGFLSHAINLYLRYKPPIEELHQFLEFQLPRQWAPEYGDLPLGPRRKKQASPALQFTFMGPKLYINTEKVNSGNRPVTGIRLYLE…
>VIT_210s0003g02030.1
MINPYSSALSMDNPSTTTSSSGPNALITTLCNSIQALGRGFDVTSDIRLLYCKGAPGSRPVILDEENTRDLVVSDGVIIPNVSVDIEASRGKRTTESIPVCGFHEMAHHFNELSGISGSIPLGSFNAMFNFTGSWHVDAAATKSLAMVGYYIPLFTVELANSNLVLRDEIKRAVPFTWDPTSLASFIENYGTHIVTSATIGGRDVVYVRQHQLSPLSSSDIENYVKDIGDQRFLDPKSQPTAAPLKYKDKDVTVIFRRRGGDDLEQSHAKWSETVELAPDVINMKFVPIVSLLDSVPGLKHLARAVDLYLEYKPPIEDLQYFLEFQIARVWAPELNKLQRKEPVCPSLQFSLMGPKLYISPDQVTVGRKPVTGLRLSLEGSKQNRLAIHLQHLVSLPKI…
>VIT_212s0035g01040.2
MLEIGWVQSDARVMAVKVSAEKAAEIAIGSIGRGYDISDDLRLKYCKGDLVDSRLIEIDEESVREIVLPGGISIPNASKSIKCDKGERTRFRSDVLSFQQMSEQFNQEISLTGKIPSGLFNAMFEFSGCWQKDAAKTKTLAFDGVFITLYTVALEKSQMVLREHVKNAVPSSWDPAALARFIETFGTHIIVGVKMGGKDVIYVRQQHASPLQPADVQKRVKEMADKRFVDASGQYGMNSGHVYQDDKFEIREQRLRFADTSPSSSYSHKDDIVSICKRRGGSDNKNLSHNEWLQTVQSAPDVISMSFIPITSLLNGVQGSGFLSHAINLYLRYKPPIEELRQFLEFQLPRQWAPVFSELPLGPQRRQQNSAFLQFSFMGPKLYVNTNPVDVGKRPVTGL…
>Aco000012.1
MRPGDRGLMTPQEAAERAIAAVGCGFDLCTDFRLSYVKPGRLIDLAGDASARRDLALPGGALVAGVPAAIKCDSGELTRFCSDVVSFHQMAERFNLSLALSGKVPSGIFNSMFGFRGCWRKDAASTKSLCLDGLFVKLYSVEIARSDIVLPERVKKDIPTSWDPAALAEFVEKYGTHVIAGIKMGGKDVIYIKQHQDSVLQQCEVQNLLKRLANETFAGDSTGNFMPGAGELQRKLNDGKLLDGNRSSATLKSVRSSIVSRSKNDDIVSIHVRRGGLNTGQSHKDWISTIQQFPDVISMWFVPITSLLNGVQGIGFISHAMNLYLRHKPPIEELHQFLEFQLPRQWAPAFSELPLGPLHKKHSLPFLQCTFMGPKLHVNMVQVDSGNRPVTGMRLYLEG…
>Aco002957.1
MMSGSASVENALRCLGRGFDVSCDFRLKYCKGKVAAASDEKAELIVPGFGAFRDVPVDVKCDKGDRIRFRSDVLEFNKMSELFNQRSSLSGKIPSGLFNSMFLFDGSSWAQDAAKTKCLALDGYFISLFNLRLDSQPLALSSHIVDAVPSTWDPAAIASFIENYGTHIIVGLSMGGKDVVYAPEAFNVFDTQPKLEGLCPVTCKEGVTVICSKRGGDASVSSHSEWLLTVPKLPDVINFTFVPITSLLKGVPGTGFLSHAINLYLRYKPPINELKYFLDFQHHKMWAPMHNDLPLGPSSNRSVPTPALQFTPMGPKLCVNTNQVIVKKWPVTGMRLHLEGKKNNRLAIHLQHLTCTPKFIKVQPDKPPLWRGSDDIADERYCEPVQWKMFAHVCTAPVK…
>Aco006031.1
MPLRSALMDGAGPSHDLAAGAPVAPAPAPAPPAMMATLANAVQALGRGARPRRAVGGDAGLEHGAEDGDVALAEGAGGGGGGGAVLTDVPVEVDVDVFRESRVRSRPEPTPFVCSFPKMVEYFNKKSGLSGSVPLGSFNSMFSFTGSSKNDAAVTKALALDGYFVPLFKVKLTSSELVLREDVKRAIPYSWDPSSLASFIENYGTHIITSVTIGGKDEVYIKQHHSSQLSSSEFEKYVTDIGDERFLNLENQSNTAPINYKEKDITVIFRRRGGCDLVQNHVEWTRTVPSAPDVINMTFLPIVSLVEGLPGKHYLARAIDLYLEYKPPIEELQYFLEFQVQRVWAPEPTTIPGHHRKEPVCPFLQFSLMGPKLYVSSEQICVGRKPVTGLKLSLEGSKQ…
>Aco007964.1
MAAVSSPFPPAWRLSLSSGMASYRFHTFINVSSGVSAVVVRISFRELLRDICHRLFVAVPIYGVPDKYKWLLSVYADVEISRGDSITESIQCWGAASFTVDEAEEDIARCVVTKLQDEFSFEGSGNWLIQWDAWEMALKAPPLRAAEVAIGSIGIGYDLTADIRLKFCDRSSSPEEDPCLIELDRSELHEIVLPGGLSVPNVPKSIKCDKGERMRFRSDVLSFQQMSEQFNQEISLSGKIPCGLFNHMFDFSGCWQKDAASTKTLAFDGWFITLYTVALSKAQIVLRDHVKQAVPSTWDPAALARFIEKFGTHIIVGVKMGGKDVIYVRQQHSSTLPPVKVQETLKELADRRFLDVNGQYDITYKDPCGKDKFDFREQKLRFVASNSSSSYTSKEDLMI…
>Aco012543.1
MRDLRPPGSTYEKRFFRLRSIEVGKRGEKARLLSLPFAGSEKFEGFCGVHLMRMEENAALHTIQSSIQALGRGFDVNHDTRLLYCKGIAGSRLIEVDAHARDLAVFDGVVVPNVSRDVKCSYDSGGREGTGACSFYEMAEYFNRKANLSGNIPLGCFNSAFSFTGLKKTDAASTKSLAMDGKFIPLCKVQIIKQSLTLKEEVRRAVPLSWDPSSLSRFIENYGTHIITSITIGGKDVIYVKQHSSSPLSAMEIKNYVQDLGEQRFSESESHTSSGPMKVKDKASAFVLFSWKLLTSSIISICCCYVPLTICCSWFARLWILSYSTAREYIRNLLTRRILPQKRQVKHLLFYYLLLCLNTPMIKEVQTSPTCWLTYESRNKEYSLLRYLYENSCLRRYLY…
>Aco025974.1
MEEEAAAAAGVEVVALRSLGLGFDLACDFRLRFAKPFPGDGGGRLVQLDERDTHDIPFPGGPTIPGVSRDIGCDKGDRTRFRSDVLEFNQMSELLNQKSSVQGKVPSGYFNTLFDLSGTWLADAKETKCLAFDGYFISLYNLHLRASPLVLRDEVKRAVPPKWDPVALSRFIRTYGTHIIVEVAVGGQDVVCVRQSHSSTISSAELKIYLEDLGDFLFSDGRSLSPIHRKTREGKNKVPEVFHRILQSNNLQLAMYTETSNKDGLTVICSKRGGNVYLSNHSQWLQTVSSNPDAILLKFVPITSLLTGVPGSGYLSHAINLYLRYKPDLEDLQYFLEFQVPLQWAPMFNELALGPQKRKASYPTLQFRFLGPKLHVSTTQVSSSQKPVVGLRLYLEGRK…

## Sheet: Table S3
Table S3
Summary of MACPF gene members in four Gossypium spp..
Species	Gene Name	Locus ID	Genomic Position	Length (bp)	Transcript Length (bp)	CDS Length (bp)	CDS GC Content (%)	Exon Number	Protein Length (aa)	Molecular Weight (kDa)	Charge	Isoelectric Point
Gossypium hirsutum	GhMACPF01	GH_A01G1998	A01:110316232-110320272:-	4041	1812	1812	43.2	7	603	67.575	17.5	9.009
Gossypium hirsutum	GhMACPF02	GH_A01G1999	A01:110397772-110399989:-	2218	1734	1734	41.1	6	577	65.091	10	8.191
Gossypium hirsutum	GhMACPF03	GH_A02G0041	A02:271394-275880:-	4487	1758	1758	42.5	7	585	65.355	15.5	8.878
Gossypium hirsutum	GhMACPF04	GH_A02G0169	A02:1684361-1688314:-	3954	1815	1815	42.7	7	604	67.471	24	9.68
Gossypium hirsutum	GhMACPF05	GH_A03G1300	A03:72468547-72472561:-	4015	1791	1791	44.8	8	596	66.308	18	8.936
Gossypium hirsutum	GhMACPF06	GH_A05G1532	A05:14158624-14162863:-	4240	1722	1722	45.1	6	573	63.234	13	8.382
Gossypium hirsutum	GhMACPF07	GH_A05G1605	A05:15041773-15046195:-	4423	1824	1824	45.2	7	607	67.539	18.5	9.185
Gossypium hirsutum	GhMACPF08	GH_A05G3956	A05:103541410-103550634:+	9225	1770	1770	43.8	7	589	65.6	20.5	9.379
Gossypium hirsutum	GhMACPF09	GH_A05G4168	A05:107921023-107922170:-	1148	543	543	40.7	3	180	20.149	4.5	8.98
Gossypium hirsutum	GhMACPF10	GH_A06G2298	A06:125741148-125744224:-	3077	1824	1824	45.1	7	607	67.699	12.5	8.936
Gossypium hirsutum	GhMACPF11	GH_A09G2250	A09:79302824-79307372:+	4549	1824	1824	44.5	7	607	67.739	26.5	9.759
Gossypium hirsutum	GhMACPF12	GH_A09G2327	A09:80093854-80097272:+	3419	1743	1743	42.9	7	580	64.681	12.5	8.704
Gossypium hirsutum	GhMACPF13	GH_A10G1443	A10:74691823-74698267:+	6445	1809	1809	42.6	7	602	67.509	25.5	9.66
Gossypium hirsutum	GhMACPF14	GH_A12G0429	A12:7829544-7833638:+	4095	1812	1812	43.5	7	603	67.755	12.5	8.681
Gossypium hirsutum	GhMACPF15	GH_A12G1817	A12:93551164-93552126:-	963	447	447	38.9	2	148	16.508	3.5	8.449
Gossypium hirsutum	GhMACPF16	GH_A13G0271	A13:3069883-3073526:-	3644	1791	1791	43.5	8	596	66.494	32.5	9.889
Gossypium hirsutum	GhMACPF17	GH_D01G2096	D01:58579328-58583610:-	4283	1812	1812	42.8	7	603	67.469	17	8.912
Gossypium hirsutum	GhMACPF18	GH_D01G2097	D01:58618212-58620429:-	2218	1734	1734	41.2	6	577	64.909	11	8.289
Gossypium hirsutum	GhMACPF19	GH_D02G0041	D02:280175-284609:-	4435	1758	1758	42.6	7	585	65.351	16.5	9.012
Gossypium hirsutum	GhMACPF20	GH_D02G0177	D02:1890584-1894546:-	3963	1815	1815	43.1	7	604	67.564	25	9.742
Gossypium hirsutum	GhMACPF21	GH_D02G1489	D02:47983313-47987048:-	3736	1794	1794	44.8	8	597	66.296	20	9.142
Gossypium hirsutum	GhMACPF22	GH_D02G1608	D02:53775640-53776429:+	790	348	348	40.2	2	115	12.899	2	7.661
Gossypium hirsutum	GhMACPF23	GH_D04G0412	D04:6084075-6093249:-	9175	1770	1770	43.6	7	589	65.686	22	9.528
Gossypium hirsutum	GhMACPF24	GH_D04G1013	D04:31700696-31701843:-	1148	543	543	40.3	3	180	20.061	3	7.76
Gossypium hirsutum	GhMACPF25	GH_D04G1235	D04:40960483-40961903:+	1421	621	621	41.4	4	207	23.238	8.5	9.616
Gossypium hirsutum	GhMACPF26	GH_D05G1561	D05:13072500-13076808:-	4309	1722	1722	45.1	6	573	63.25	13	8.382
Gossypium hirsutum	GhMACPF27	GH_D05G1632	D05:13845461-13849359:-	3899	1824	1824	45.1	7	607	67.527	19.5	9.288
Gossypium hirsutum	GhMACPF28	GH_D05G3259	D05:38176965-38178569:-	1605	618	618	41.3	4	205	22.802	-1	6.228
Gossypium hirsutum	GhMACPF29	GH_D06G0883	D06:16045004-16046152:-	1149	543	543	40.7	3	180	20.022	2	6.966
Gossypium hirsutum	GhMACPF30	GH_D06G2003	D06:60436004-60437150:-	1147	540	540	41.3	3	179	19.915	2.5	7.232
Gossypium hirsutum	GhMACPF31	GH_D06G2336	D06:64634837-64637884:-	3048	1824	1824	45.1	7	607	67.825	13	8.836
Gossypium hirsutum	GhMACPF32	GH_D07G1277	D07:17207138-17208286:-	1149	543	543	40.3	3	180	20.151	6.5	9.324
Gossypium hirsutum	GhMACPF33	GH_D09G2182	D09:48582759-48587327:+	4569	1824	1824	44.5	7	607	67.669	27	9.754
Gossypium hirsutum	GhMACPF34	GH_D09G2265	D09:49197762-49201145:+	3384	1743	1743	43	7	580	64.497	15	9.163
Gossypium hirsutum	GhMACPF35	GH_D10G1451	D10:24057812-24064382:-	6571	1809	1809	41.9	7	602	67.496	26.5	9.576
Gossypium hirsutum	GhMACPF36	GH_D10G1897	D10:50078967-50080114:+	1148	543	543	41.3	3	180	20.041	3.5	7.796
Gossypium hirsutum	GhMACPF37	GH_D12G0443	D12:6259918-6264018:-	4101	1812	1812	43.5	7	603	67.723	12.5	8.681
Gossypium hirsutum	GhMACPF38	GH_D13G0268	D13:2440217-2443950:-	3734	1809	1809	43.8	8	602	67.255	28.5	9.691
Gossypium barbadense	GbMACPF01	GB_A01G2096	A01:107686091-107690429:-	4339	1812	1812	43.2	7	603	67.575	17.5	9.009
Gossypium barbadense	GbMACPF02	GB_A01G2098	A01:107768635-107770852:-	2218	1734	1734	41.1	6	577	65.091	10	8.191
Gossypium barbadense	GbMACPF03	GB_A02G0036	A02:208228-212526:-	4299	1758	1758	42.5	7	585	65.32	15	8.738
Gossypium barbadense	GbMACPF04	GB_A02G0175	A02:1688795-1692748:-	3954	1815	1815	42.6	7	604	67.485	24	9.68
Gossypium barbadense	GbMACPF05	GB_A03G1361	A03:69392327-69397389:-	5063	1791	1791	44.8	8	596	66.323	18	8.936
Gossypium barbadense	GbMACPF06	GB_A05G1550	A05:14592474-14596714:-	4241	1722	1722	45.1	6	573	63.234	13	8.382
Gossypium barbadense	GbMACPF07	GB_A05G1625	A05:15451756-15456178:-	4423	1824	1824	45.2	7	607	67.567	18.5	9.185
Gossypium barbadense	GbMACPF08	GB_A05G4053	A05:100970030-100979823:+	9794	1869	1869	43.8	8	622	69.396	24	9.481
Gossypium barbadense	GbMACPF09	GB_A05G4259	A05:104589055-104590202:-	1148	543	543	40.9	3	180	20.031	3	7.76
Gossypium barbadense	GbMACPF10	GB_A06G2330	A06:117468080-117471143:-	3064	1824	1824	45	7	607	67.715	12.5	8.936
Gossypium barbadense	GbMACPF11	GB_A09G2353	A09:75338976-75343516:+	4541	1818	1818	44.6	7	605	67.498	25.5	9.632
Gossypium barbadense	GbMACPF12	GB_A09G2428	A09:76063017-76066447:+	3431	1743	1743	43	7	580	64.617	12	8.703
Gossypium barbadense	GbMACPF13	GB_A10G1524	A10:71063810-71070248:+	6439	1809	1809	42.5	7	602	67.608	26.5	9.721
Gossypium barbadense	GbMACPF14	GB_A12G0441	A12:7767385-7771479:+	4095	1812	1812	43.5	7	603	67.676	11.5	8.434
Gossypium barbadense	GbMACPF15	GB_A13G0278	A13:2950032-2953674:-	3643	1797	1797	43.5	8	598	66.747	32.5	9.889
Gossypium barbadense	GbMACPF16	GB_D01G2191	D01:57550673-57554725:-	4053	1812	1812	42.8	7	603	67.483	17	8.912
Gossypium barbadense	GbMACPF17	GB_D01G2192	D01:57589865-57592082:-	2218	1734	1734	41.2	6	577	64.909	11	8.289
Gossypium barbadense	GbMACPF18	GB_D02G0046	D02:276930-281365:-	4436	1758	1758	42.4	7	585	65.48	17.5	9.136
Gossypium barbadense	GbMACPF19	GB_D02G0181	D02:1805086-1813358:-	8273	1872	1872	43.6	8	623	69.677	22	9.548
Gossypium barbadense	GbMACPF20	GB_D02G1537	D02:46968605-46977179:-	8575	1791	1791	44.8	8	596	66.243	20	9.142
Gossypium barbadense	GbMACPF21	GB_D02G1665	D02:52671810-52672673:+	864	348	348	39.7	2	115	12.884	2	7.661
Gossypium barbadense	GbMACPF22	GB_D04G0418	D04:5663473-5672622:-	9150	1770	1770	43.7	7	589	65.675	22	9.528
Gossypium barbadense	GbMACPF23	GB_D04G1077	D04:32301486-32303014:-	1529	543	543	40.9	4	180	20.081	4.5	8.98
Gossypium barbadense	GbMACPF24	GB_D04G1304	D04:41361480-41362838:+	1359	543	543	40.9	4	180	20.002	4	8.455
Gossypium barbadense	GbMACPF25	GB_D05G1571	D05:13314387-13318660:-	4274	1722	1722	45.1	6	573	63.25	13	8.382
Gossypium barbadense	GbMACPF26	GB_D05G1647	D05:14061283-14065181:-	3899	1824	1824	45.2	7	607	67.484	21.5	9.467
Gossypium barbadense	GbMACPF27	GB_D06G2429	D06:62113590-62116636:-	3047	1824	1824	45.3	7	607	67.825	13	8.836
Gossypium barbadense	GbMACPF28	GB_D07G1282	D07:17488108-17489714:-	1607	393	393	43.5	5	130	14.224	1	6.895
Gossypium barbadense	GbMACPF29	GB_D09G2202	D09:50333718-50338288:+	4571	1824	1824	44.5	7	607	67.716	27.5	9.813
Gossypium barbadense	GbMACPF30	GB_D09G2275	D09:50876499-50879882:+	3384	1743	1743	42.9	7	580	64.469	14	9.03
Gossypium barbadense	GbMACPF31	GB_D10G1438	D10:24789399-24795961:-	6563	1809	1809	42.1	7	602	67.54	25	9.574
Gossypium barbadense	GbMACPF32	GB_D12G0443	D12:6155743-6159845:-	4103	1812	1812	43.5	7	603	67.741	12.5	8.681
Gossypium barbadense	GbMACPF33	GB_D13G0266	D13:2369594-2373469:-	3876	1719	1719	43.9	9	572	64.023	28	9.699
Gossypium raimondii	GrMACPF01	Gorai.002G217400	Chr02:56792152-56797640:-	5489	2723	1812	42.8	8	603	67.492	18	9.128
Gossypium raimondii	GrMACPF02	Gorai.002G217600	Chr02:56846928-56854136:-	7209	2010	1734	40.6	7	577	65.091	14.5	8.678
Gossypium raimondii	GrMACPF03	Gorai.005G004800	Chr05:266707-271894:-	5188	2515	1758	42.6	7	585	65.351	16.5	9.012
Gossypium raimondii	GrMACPF04	Gorai.005G021100	Chr05:1736200-1740615:-	4416	2259	1815	43.1	7	604	67.505	26	9.787
Gossypium raimondii	GrMACPF05	Gorai.005G152300	Chr05:42370063-42375723:-	5661	2195	1791	44.9	8	596	66.185	21	9.159
Gossypium raimondii	GrMACPF06	Gorai.006G226100	Chr06:47760628-47765648:+	5021	2279	1818	44.5	7	605	67.531	26.5	9.759
Gossypium raimondii	GrMACPF07	Gorai.006G234900	Chr06:48314405-48318634:+	4230	2702	1743	42.8	7	580	64.445	13.5	9.03
Gossypium raimondii	GrMACPF08	Gorai.008G045500	Chr08:6132762-6138234:-	5473	2702	1812	43.6	8	603	67.741	12.5	8.681
Gossypium raimondii	GrMACPF09	Gorai.009G159300	Chr09:12197640-12202680:-	5041	2485	1722	45.1	6	573	63.25	13	8.382
Gossypium raimondii	GrMACPF10	Gorai.009G167300	Chr09:12861280-12865438:-	4159	2084	1824	45.2	7	607	67.515	19.5	9.288
Gossypium raimondii	GrMACPF11	Gorai.009G172300	Chr09:13304415-13307391:-	2977	1018	408	39.7	4	135	14.998	-0.5	6.339
Gossypium raimondii	GrMACPF12	Gorai.010G256700	Chr10:62147394-62150899:+	3506	2285	1824	45.1	7	607	67.835	13	8.836
Gossypium raimondii	GrMACPF13	Gorai.011G147900	Chr11:24101522-24108726:-	7205	2440	1809	42.3	7	602	67.419	26	9.579
Gossypium raimondii	GrMACPF14	Gorai.012G045100	Chr12:5614739-5624631:-	9893	2346	1797	43.4	8	598	66.7	23	9.534
Gossypium raimondii	GrMACPF15	Gorai.013G029400	Chr13:2220933-2225081:-	4149	2081	1809	43.9	8	602	67.212	28.5	9.691
Gossypium arboreum	GaMACPF01	Ga02G1318	Chr02:91196164-91200208:-	4045	1812	1812	43.3	7	603	67.56	16.5	8.877
Gossypium arboreum	GaMACPF02	Ga02G1319	Chr02:91313579-91315796:-	2218	1734	1734	41	6	577	65.079	12	8.493
Gossypium arboreum	GaMACPF03	Ga03G0040	Chr03:237961-242444:-	4484	1758	1758	42.5	7	585	65.424	16.5	9.01
Gossypium arboreum	GaMACPF04	Ga03G0187	Chr03:1760899-1764851:-	3953	1815	1815	42.6	7	604	67.441	24	9.68
Gossypium arboreum	GaMACPF05	Ga03G1525	Chr03:97962917-97968609:-	5693	1830	1830	44.2	8	609	67.868	14.5	8.612
Gossypium arboreum	GaMACPF06	Ga04G1692	Chr04:91467622-91476839:+	9218	1770	1770	43.7	7	589	65.63	21.5	9.454
Gossypium arboreum	GaMACPF07	Ga05G1620	Chr05:14466642-14470886:-	4245	1722	1722	45.1	6	573	63.234	13	8.382
Gossypium arboreum	GaMACPF08	Ga05G1704	Chr05:15297994-15301877:-	3884	1788	1788	45	8	595	66.108	19	9.376
Gossypium arboreum	GaMACPF09	Ga06G2411	Chr06:130037870-130040952:+	3083	1824	1824	45	7	607	67.815	12.5	8.934
Gossypium arboreum	GaMACPF10	Ga09G2330	Chr09:80967085-80971623:+	4539	1812	1812	44.4	7	603	67.337	26.5	9.759
Gossypium arboreum	GaMACPF11	Ga09G2439	Chr09:81867667-81871092:+	3426	1743	1743	43	7	580	64.513	14	9.03
Gossypium arboreum	GaMACPF12	Ga10G1593	Chr10:87757591-87764071:+	6481	1809	1809	42.4	7	602	67.607	24.5	9.594
Gossypium arboreum	GaMACPF13	Ga12G2659	Chr12:98553830-98557924:+	4095	1812	1812	43.6	7	603	67.683	12.5	8.681
Gossypium arboreum	GaMACPF14	Ga13G0300	Chr13:3125699-3129336:-	3638	1794	1794	43.4	8	597	66.709	32.5	9.872

## Sheet: Table S4
Table S4
The duplicated type of MACPF genes in Gossypium spp.. The 0 to 4 indicate the singleton, dispersed, proximal, tandem, WGD duplication type, respectively.
Genes of At subgenome of G.hirsutum				Genes of Dt subgenome of G.hirsutum				Genes of At subgenome of G.barbadense				Genes of Dt subgenome of G.barbadense				Genes of G.arboreum				Genes of G.raimondii
Locus ID	Gene Name	copy number		Locus ID	Gene Name	copy number		Locus ID	Gene Name	copy number		Locus ID	Gene Name	copy number		Locus ID	Gene Name	copy number		Locus ID	Gene Name	copy number
GH_A01G1998	GhMACPF01	4		GH_D01G2096	GhMACPF17	4		GB_A01G2096	GbMACPF01	4		GB_D01G2191	GbMACPF16	4		Ga02G1318	GaMACPF01	3		Gorai.002G217400.1	GrMACPF01	4
GH_A01G1999	GhMACPF02	1		GH_D01G2097	GhMACPF18	3		GB_A01G2098	GbMACPF02	1		GB_D01G2192	GbMACPF17	3		Ga02G1319	GaMACPF02	3		Gorai.002G217600.1	GrMACPF02	2
GH_A02G0041	GhMACPF03	4		GH_D02G0041	GhMACPF19	4		GB_A02G0036	GbMACPF03	4		GB_D02G0046	GbMACPF18	4		Ga03G0040	GaMACPF03	4		Gorai.005G004800.1	GrMACPF03	4
GH_A02G0169	GhMACPF04	4		GH_D02G0177	GhMACPF20	4		GB_A02G0175	GbMACPF04	4		GB_D02G0181	GbMACPF19	4		Ga03G0187	GaMACPF04	4		Gorai.005G021100.1	GrMACPF04	4
GH_A03G1300	GhMACPF05	4		GH_D02G1489	GhMACPF21	4		GB_A03G1361	GbMACPF05	4		GB_D02G1537	GbMACPF20	4		Ga03G1525	GaMACPF05	4		Gorai.005G152300.1	GrMACPF05	4
GH_A05G1532	GhMACPF06	4		GH_D02G1608	GhMACPF22	1		GB_A05G1550	GbMACPF06	4		GB_D02G1665	GbMACPF21	1		Ga04G1692	GaMACPF06	1		Gorai.006G226100.1	GrMACPF06	4
GH_A05G1605	GhMACPF07	4		GH_D04G0412	GhMACPF23	4		GB_A05G1625	GbMACPF07	4		GB_D04G0418	GbMACPF22	4		Ga05G1620	GaMACPF07	1		Gorai.006G234900.1	GrMACPF07	4
GH_A05G3956	GhMACPF08	4		GH_D04G1013	GhMACPF24	1		GB_A05G4053	GbMACPF08	4		GB_D04G1077	GbMACPF23	1		Ga05G1704	GaMACPF08	4		Gorai.008G045500.1	GrMACPF08	4
GH_A05G4168	GhMACPF09	1		GH_D04G1235	GhMACPF25	1		GB_A05G4259	GbMACPF09	1		GB_D04G1304	GbMACPF24	1		Ga06G2411	GaMACPF09	4		Gorai.009G159300.1	GrMACPF09	1
GH_A06G2298	GhMACPF10	4		GH_D05G1561	GhMACPF26	4		GB_A06G2330	GbMACPF10	4		GB_D05G1571	GbMACPF25	4		Ga09G2330	GaMACPF10	4		Gorai.009G167300.1	GrMACPF10	4
GH_A09G2250	GhMACPF11	4		GH_D05G1632	GhMACPF27	4		GB_A09G2353	GbMACPF11	4		GB_D05G1647	GbMACPF26	4		Ga09G2439	GaMACPF11	4		Gorai.009G172300.1	GrMACPF11	1
GH_A09G2327	GhMACPF12	4		GH_D05G3259	GhMACPF28	1		GB_A09G2428	GbMACPF12	4		GB_D06G2429	GbMACPF27	4		Ga10G1593	GaMACPF12	4		Gorai.010G256700.1	GrMACPF12	4
GH_A10G1443	GhMACPF13	4		GH_D06G0883	GhMACPF29	1		GB_A10G1524	GbMACPF13	4		GB_D07G1282	GbMACPF28	1		Ga12G2659	GaMACPF13	1		Gorai.011G147900.1	GrMACPF13	4
GH_A12G0429	GhMACPF14	1		GH_D06G2003	GhMACPF30	1		GB_A12G0441	GbMACPF14	1		GB_D09G2202	GbMACPF29	4		Ga13G0300	GaMACPF14	4		Gorai.012G045100.1	GrMACPF14	1
GH_A12G1817	GhMACPF15	1		GH_D06G2336	GhMACPF31	4		GB_A13G0278	GbMACPF15	4		GB_D09G2275	GbMACPF30	4						Gorai.013G029400.1	GrMACPF15	4
GH_A13G0271	GhMACPF16	4		GH_D07G1277	GhMACPF32	1						GB_D10G1438	GbMACPF31	4
				GH_D09G2182	GhMACPF33	4						GB_D12G0443	GbMACPF32	1
				GH_D09G2265	GhMACPF34	4						GB_D13G0266	GbMACPF33	4
				GH_D10G1451	GhMACPF35	4
				GH_D10G1897	GhMACPF36	1
				GH_D12G0443	GhMACPF37	1
				GH_D13G0268	GhMACPF38	4
		GH			GB			Ga	Gr
	Type	At		Dt	At	Dt
singleton	0	0		0	0	0		0	0
dispersed	1	4		9	3	5		3	3
proximal	2	0		0	0	0		0	1
tandem	3	0		1	0	1		2	0
WGD/segmental	4	12		12	12	12		9	11

## Sheet: Table S5
Table S5
The list of paralogous MACPF gene pairs in each of other examined species.
Gh.ID	Gb.ID		Ga.ID	Gr.ID		Gr.ID	Gh/Gb.Dt		Ga.ID	Gh/Gb.At
GH_A13G0271	GB_A13G0278		Ga06G2411	Gorai.010G256700		Gorai.009G167300	GH_D05G1632		Ga12G2659	GB_A12G0441
GH_A05G1605	GB_A05G1625		Ga09G2330	Gorai.006G226100		Gorai.005G152300	GH_D02G1489		Ga09G2439	GB_A09G2428
GH_A05G4168	GB_A05G4259		Ga05G1620	Gorai.009G159300		Gorai.006G226100	GH_D09G2182		Ga03G1525	GB_A03G1361
GH_A02G0169	GB_A02G0175		Ga04G1692	Gorai.012G045100		Gorai.005G021100	GH_D02G0177		Ga03G0040	GB_A02G0036
GH_A10G1443	GB_A10G1524		Ga03G0040	Gorai.005G004800		Gorai.008G045500	GH_D12G0443		Ga06G2411	GB_A06G2330
GH_A09G2327	GB_A09G2428		Ga05G1704	Gorai.009G167300		Gorai.012G045100	GH_D04G0412		Ga13G0300	GB_A13G0278
GH_A03G1300	GB_A03G1361		Ga10G1593	Gorai.011G147900		Gorai.011G147900	GH_D10G1451		Ga05G1620	GB_A05G1550
GH_A01G1998	GB_A01G2096		Ga02G1318	Gorai.002G217400		Gorai.005G004800	GH_D02G0041		Ga09G2330	GB_A09G2353
GH_A09G2250	GB_A09G2353		Ga03G0187	Gorai.005G021100		Gorai.010G256700	GH_D06G2336		Ga05G1704	GB_A05G1625
GH_A12G0429	GB_A12G0441		Ga09G2439	Gorai.005G021100		Gorai.013G029400	GH_D13G0268		Ga10G1593	GB_A10G1524
GH_A05G1532	GB_A05G1550		Ga03G1525	Gorai.005G152300		Gorai.009G159300	GH_D05G1561		Ga02G1318	GB_A01G2096
GH_A06G2298	GB_A06G2330		Ga13G0300	Gorai.013G029400		Gorai.006G234900	GH_D09G2265		Ga04G1692	GB_A05G4053
GH_A02G0041	GB_A02G0036					Gorai.002G217400	GH_D01G2096		Ga03G0187	GB_A02G0175
GH_A05G3956	GB_A05G4053					Gorai.005G004800	GB_D02G0046		Ga12G2659	GH_A12G0429
GH_D05G1561	GB_D05G1571					Gorai.009G159300	GB_D05G1571		Ga09G2439	GH_A09G2327
GH_D01G2096	GB_D01G2191					Gorai.005G152300	GB_D02G1537		Ga03G1525	GH_A03G1300
GH_D02G1489	GB_D02G1537					Gorai.005G021100	GB_D02G0181		Ga03G0040	GH_A02G0041
GH_D02G0177	GB_D02G0181					Gorai.002G217400	GB_D01G2191		Ga06G2411	GH_A06G2298
GH_D04G1013	GB_D04G1077					Gorai.010G256700	GB_D06G2429		Ga05G1620	GH_A05G1532
GH_D02G1608	GB_D02G1665					Gorai.012G045100	GB_D04G0418		Ga09G2330	GH_A09G2250
GH_D04G1235	GB_D04G1304					Gorai.013G029400	GB_D13G0266		Ga13G0300	GH_A13G0271
GH_D02G0041	GB_D02G0046					Gorai.006G234900	GB_D09G2275		Ga05G1704	GH_A05G1605
GH_D04G0412	GB_D04G0418					Gorai.008G045500	GB_D12G0443		Ga10G1593	GH_A10G1443
GH_D09G2182	GB_D09G2202					Gorai.009G167300	GB_D05G1647		Ga02G1318	GH_A01G1998
GH_D05G1632	GB_D05G1647					Gorai.011G147900	GB_D10G1438		Ga04G1692	GH_A05G3956
GH_D06G2336	GB_D06G2429					Gorai.006G226100	GB_D09G2202		Ga03G0187	GH_A02G0169
GH_D10G1451	GB_D10G1438
GH_D09G2265	GB_D09G2275
GH_D07G1277	GB_D07G1282
GH_D12G0443	GB_D12G0443
GH_D13G0268	GB_D13G0266

## Sheet: Table S6
Table S6
The Ka/Ks ratios for duplicated group MACPF genes in Gossypium spp..
Sequence	Sequence	Ka	Ks	Ka/Ks	P-Value(Fisher)	S-Sites	N-Sites
GbMACPF01-GaMACPF01	GB_A01G2096-Ga02G1318	0.00144342	0.0071418	0.202108	0.0857433	422.066	1386.93	purifying selection
GbMACPF03-GaMACPF03	GB_A02G0036-Ga03G0040	0.00221334	0.00758388	0.291848	0.133647	397.58	1357.42	purifying selection
GbMACPF04-GaMACPF04	GB_A02G0175-Ga03G0187	0.00144255	0.0263878	0.0546674	5.09385e-06	424.235	1387.76	purifying selection
GbMACPF05-GaMACPF05	GB_A03G1361-Ga03G1525	0.0381384	0.0628363	0.606948	0.0500609	411.993	1376.01	purifying selection
GbMACPF06-GaMACPF07	GB_A05G1550-Ga05G1620	0	0.00248802	0	0	402.593	1316.41	purifying selection
GbMACPF07-GaMACPF08	GB_A05G1625-Ga05G1704	0.0131296	0.0197449	0.664962	0.243615	427.629	1357.37	purifying selection
GbMACPF08-GaMACPF06	GB_A05G4053-Ga04G1692	0.00146672	0.00249122	0.588755	0.527608	402.077	1364.92	purifying selection
GbMACPF10-GaMACPF09	GB_A06G2330-Ga06G2411	0.00287677	0.0213343	0.134842	0.000577522	427.883	1393.12	purifying selection
GbMACPF11-GaMACPF10	GB_A09G2353-Ga09G2330	0.00145247	0.0164314	0.0883959	0.000947306	430.698	1378.3	purifying selection
GbMACPF12-GaMACPF11	GB_A09G2428-Ga09G2439	0.00374578	0.00249275	1.50267	0.420273	401.83	1338.17	positive selection
GbMACPF13-GaMACPF12	GB_A10G1524-Ga10G1593	0.00289371	0.00476546	0.607225	0.425562	421.021	1384.98	purifying selection
GbMACPF14-GaMACPF13	GB_A12G0441-Ga12G2659	0.00217153	0.00708413	0.306534	0.146233	425.485	1383.52	purifying selection
GbMACPF15-GaMACPF14	GB_A13G0278-Ga13G0300	0.00218309	0.00241466	0.904099	0.648897	414.803	1376.2	purifying selection
Sequence	Sequence	Ka	Ks	Ka/Ks	P-Value(Fisher)	S-Sites	N-Sites
GhMACPF01-GaMACPF01	GH_A01G1998-Ga02G1318	0.00144342	0.0071418	0.202108	0.0857433	422.066	1386.93	purifying selection
GhMACPF03-GaMACPF03	GH_A02G0041-Ga03G0040	0.00221418	0.00504081	0.439251	0.317776	398.096	1356.9	purifying selection
GhMACPF04-GaMACPF04	GH_A02G0169-Ga03G0187	0.000721019	0.0263769	0.0273352	9.73331e-07	424.408	1387.59	purifying selection
GhMACPF05-GaMACPF05	GH_A03G1300-Ga03G1525	0.0389111	0.0654364	0.59464	0.0380891	412.258	1375.74	purifying selection
GhMACPF06-GaMACPF07	GH_A05G1532-Ga05G1620	0	0.00248802	0	0	402.593	1316.41	purifying selection
GhMACPF07-GaMACPF08	GH_A05G1605-Ga05G1704	0.0123803	0.0197449	0.62701	0.234981	427.629	1357.37	purifying selection
GhMACPF08-GaMACPF06	GH_A05G3956-Ga04G1692	0.00146672	0.00499074	0.293888	0.221658	402.077	1364.92	purifying selection
GhMACPF10-GaMACPF09	GH_A06G2298-Ga06G2411	0.00215628	0.0213431	0.101029	0.000223213	427.711	1393.29	purifying selection
GhMACPF11-GaMACPF10	GH_A09G2250-Ga09G2330	0.000726041	0.0211778	0.0342831	1.77613e-05	431.001	1378	purifying selection
GhMACPF12-GaMACPF11	GH_A09G2327-Ga09G2439	0.00449603	0.0024949	1.80209	0.841134	401.485	1338.51	positive selection
GhMACPF13-GaMACPF12	GH_A10G1443-Ga10G1593	0.00216923	0.0071596	0.302982	0.143165	421.021	1384.98	purifying selection
GhMACPF14-GaMACPF13	GH_A12G0429-Ga12G2659	0.00217201	0.00707905	0.306822	0.146482	425.789	1383.21	purifying selection
GhMACPF16-GaMACPF14	GH_A13G0271-Ga13G0300	0.00364777	0.00484695	0.752592	0.508184	413.965	1374.03	purifying selection
Sequence	Sequence	Ka	Ks	Ka/Ks	P-Value(Fisher)	S-Sites	N-Sites
GaMACPF01-GrMACPF01	Ga02G1318-Gorai.002G217400	0.00433832	0.0414093	0.104767	3.3376e-07	421.973	1387.03	purifying selection
GaMACPF03-GrMACPF03	Ga03G0040-Gorai.005G004800	0.00815603	0.0465316	0.175279	5.20686e-06	398.958	1356.04	purifying selection
GaMACPF04-GrMACPF04	Ga03G0187-Gorai.005G021100	0.00942921	0.0794221	0.118723	8.63609e-12	424.62	1387.38	purifying selection
GaMACPF05-GrMACPF05	Ga03G1525-Gorai.005G152300	0.0495836	0.103856	0.477426	0.000490118	412.43	1375.57	purifying selection
GaMACPF06-GrMACPF14	Ga04G1692-Gorai.012G045100	0.0126074	0.0623374	0.202245	6.30864e-07	401.223	1359.78	purifying selection
GaMACPF07-GrMACPF09	Ga05G1620-Gorai.009G159300	0.000760052	0.0278302	0.0273103	9.68539e-07	402.633	1316.37	purifying selection
GaMACPF08-GrMACPF10	Ga05G1704-Gorai.009G167300	0.0146381	0.0565566	0.258822	5.67187e-06	428.317	1356.68	purifying selection
GaMACPF09-GrMACPF12	Ga06G2411-Gorai.010G256700	0.00865023	0.0688324	0.125671	3.26066e-10	425.737	1395.26	purifying selection
GaMACPF10-GrMACPF06	Ga09G2330-Gorai.006G226100	0.00217955	0.0808483	0.0269585	3.4939e-18	430.567	1378.43	purifying selection
GaMACPF11-GrMACPF13	Ga09G2439-Gorai.006G234900	0.00751696	0.0566799	0.132621	4.00973e-08	402.996	1337	purifying selection
GaMACPF12-GrMACPF07	Ga10G1593-Gorai.011G147900	0.00945212	0.0389102	0.242922	0.000191317	421.963	1384.04	purifying selection
GaMACPF14-GrMACPF15	Ga13G0300-Gorai.013G029400	0.0080319	0.0499209	0.160893	8.22226e-07	414.115	1376.89	purifying selection
Sequence	Sequence	Ka	Ks	Ka/Ks	P-Value(Fisher)	S-Sites	N-Sites
GbMACPF01-GbMACPF16	GB_A01G2096-GB_D01G2191	0.00833937	0.0476562	0.17499	9.74071e-07	422.319	1386.68	purifying selection
GbMACPF03-GbMACPF18	GB_A02G0036-GB_D02G0046	0.00889622	0.0520009	0.171078	1.23835e-06	398.096	1356.9	purifying selection
GbMACPF04-GbMACPF19	GB_A02G0175-GB_D02G0181	0.0184104	0.113638	0.162009	1.30777e-13	425.171	1383.83	purifying selection
GbMACPF05-GbMACPF20	GB_A03G1361-GB_D02G1537	0.0102347	0.0503439	0.203296	5.94939e-06	410.75	1377.25	purifying selection
GbMACPF06-GbMACPF25	GB_A05G1550-GB_D05G1571	0.000760028	0.0356066	0.0213452	1.45141e-08	402.593	1316.41	purifying selection
GbMACPF07-GbMACPF26	GB_A05G1625-GB_D05G1647	0.00434326	0.0449435	0.0966383	4.63678e-08	435.546	1385.45	purifying selection
GbMACPF08-GbMACPF22	GB_A05G4053-GB_D04G0418	0.00662817	0.0329597	0.201099	0.000244048	403.151	1363.85	purifying selection
GbMACPF10-GbMACPF27	GB_A06G2330-GB_D06G2429	0.0130204	0.0687006	0.189524	4.0301e-08	426.517	1394.48	purifying selection
GbMACPF11-GbMACPF29	GB_A09G2353-GB_D09G2202	0.00362245	0.0653564	0.055426	4.41295e-13	431.381	1383.62	purifying selection
GbMACPF12-GbMACPF30	GB_A09G2428-GB_D09G2275	0.00449706	0.051506	0.0873114	7.1002e-09	401.79	1338.21	purifying selection
GbMACPF13-GbMACPF31	GB_A10G1524-GB_D10G1438	0.0101775	0.0440158	0.231224	5.13253e-05	421.061	1384.94	purifying selection
GbMACPF15-GbMACPF33	GB_A13G0278-GB_D13G0266	0.00767872	0.0501036	0.153257	1.03719e-06	392.022	1308.98	purifying selection
Sequence	Sequence	Ka	Ks	Ka/Ks	P-Value(Fisher)	S-Sites	N-Sites
GbMACPF01-GhMACPF01	GB_A01G2096-GH_A01G1998	0	0	NA	0	422.238	1386.76	purifying selection
GbMACPF03-GhMACPF03	GB_A02G0036-GH_A02G0041	0.00147502	0.00251835	0.585708	0.526121	397.752	1357.25	purifying selection
GbMACPF04-GhMACPF04	GB_A02G0175-GH_A02G0169	0.000721109	0.00472539	0.152603	0.126028	424.58	1387.42	purifying selection
GbMACPF05-GhMACPF05	GB_A03G1361-GH_A03G1300	0.000726779	0.00732789	0.0991798	0.0373655	411.398	1376.6	purifying selection
GbMACPF06-GhMACPF06	GB_A05G1550-GH_A05G1532	0	0	NA	0	402.553	1316.45	purifying selection
GbMACPF07-GhMACPF07	GB_A05G1625-GH_A05G1605	0.000721505	0	NA	0	434.342	1386.66	purifying selection
GbMACPF08-GhMACPF08	GB_A05G4053-GH_A05G3956	0	0.00248801	0	0	402.594	1364.41	purifying selection
GbMACPF09-GhMACPF09	GB_A05G4259-GH_A05G4168	0.00481636	0.00814691	0.591189	0.529917	123.414	416.586	purifying selection
GbMACPF10-GhMACPF10	GB_A06G2330-GH_A06G2298	0.000718383	0.00468402	0.153369	0.126846	428.319	1392.68	purifying selection
GbMACPF11-GhMACPF11	GB_A09G2353-GH_A09G2250	0.000723339	0.00464553	0.155707	0.129345	431.856	1383.14	purifying selection
GbMACPF12-GhMACPF12	GB_A09G2428-GH_A09G2327	0.00224349	0	NA	0.122414	400.796	1339.2	purifying selection
GbMACPF13-GhMACPF13	GB_A10G1524-GH_A10G1443	0.00072247	0.00237797	0.303818	0.357854	421.193	1384.81	purifying selection
GbMACPF14-GhMACPF14	GB_A12G0441-GH_A12G0429	0.00144663	0.00471915	0.306544	0.233547	425.14	1383.86	purifying selection
GbMACPF15-GhMACPF16	GB_A13G0278-GH_A13G0271	0.00145745	0.00241701	0.602996	0.534454	414.402	1373.6	purifying selection
Sequence	Sequence	Ka	Ks	Ka/Ks	P-Value(Fisher)	S-Sites	N-Sites
GhMACPF01-GhMACPF17	GH_A01G1998-GH_D01G2096	0.00761147	0.0476361	0.159784	4.42814e-07	422.491	1386.51	purifying selection
GhMACPF03-GhMACPF19	GH_A02G0041-GH_D02G0041	0.00741184	0.0518615	0.142916	2.74558e-07	399.13	1355.87	purifying selection
GhMACPF04-GhMACPF20	GH_A02G0169-GH_D02G0177	0.00870375	0.08454	0.102954	3.00703e-13	425.269	1386.73	purifying selection
GhMACPF05-GhMACPF21	GH_A03G1300-GH_D02G1489	0.0109732	0.0503104	0.218111	1.10833e-05	411.015	1376.99	purifying selection
GhMACPF06-GhMACPF26	GH_A05G1532-GH_D05G1561	0.000760028	0.0356066	0.0213452	1.45141e-08	402.593	1316.41	purifying selection
GhMACPF07-GhMACPF27	GH_A05G1605-GH_D05G1632	0.00470575	0.0437434	0.107576	4.60456e-08	435.374	1385.63	purifying selection
GhMACPF08-GhMACPF23	GH_A05G3956-GH_D04G0412	0.00515018	0.0381615	0.134957	6.46012e-06	403.151	1363.85	purifying selection
GhMACPF10-GhMACPF31	GH_A06G2298-GH_D06G2336	0.0122895	0.0610571	0.201279	4.12316e-07	426.345	1394.65	purifying selection
GhMACPF11-GhMACPF33	GH_A09G2250-GH_D09G2182	0.00505857	0.0676996	0.0747209	2.00926e-12	432.539	1388.46	purifying selection
GhMACPF12-GhMACPF34	GH_A09G2327-GH_D09G2265	0.00600251	0.0541636	0.110822	1.83432e-08	401.883	1338.12	purifying selection
GhMACPF13-GhMACPF35	GH_A10G1443-GH_D10G1451	0.0123737	0.0516483	0.239577	1.69466e-05	420.757	1385.24	purifying selection
GhMACPF16-GhMACPF38	GH_A13G0271-GH_D13G0268	0.00804616	0.0474121	0.169707	2.39576e-06	413.542	1374.46	purifying selection
Sequence	Sequence	Ka	Ks	Ka/Ks	P-Value(Fisher)	S-Sites	N-Sites
GbMACPF16-GhMACPF17	GB_D01G2191-GH_D01G2096	0.000721625	0	NA	0	422.572	1386.43	purifying selection
GbMACPF18-GhMACPF19	GB_D02G0046-GH_D02G0041	0.0014769	0.00250748	0.588997	0.527729	399.474	1355.53	purifying selection
GbMACPF19-GhMACPF20	GB_D02G0181-GH_D02G0177	0.0106266	0.0351029	0.302728	0.000830218	422.813	1374.19	purifying selection
GbMACPF20-GhMACPF21	GB_D02G1537-GH_D02G1489	0.00145317	0.00244081	0.595363	0.530805	410.366	1377.63	purifying selection
GbMACPF21-GhMACPF22	GB_D02G1665-GH_D02G1608	0.00376969	0.0257341	0.146486	0.120951	79.0589	265.941	purifying selection
GbMACPF22-GhMACPF23	GB_D04G0418-GH_D04G0412	0.00146847	0.00248114	0.591856	0.529115	403.708	1363.29	purifying selection
GbMACPF23-GhMACPF24	GB_D04G1077-GH_D04G1013	0.0120905	0.0164242	0.736139	0.499536	123.11	416.89	purifying selection
GbMACPF24-GhMACPF25	GB_D04G1304-GH_D04G1235	0.0144747	0.0336748	0.429837	0.16688	121.47	418.53	purifying selection
GbMACPF25-GhMACPF26	GB_D05G1571-GH_D05G1561	0	0	NA	0	402.633	1316.37	purifying selection
GbMACPF26-GhMACPF27	GB_D05G1647-GH_D05G1632	0.00217011	0	NA	0.13101	436.579	1384.42	purifying selection
GbMACPF27-GhMACPF31	GB_D06G2429-GH_D06G2336	0	0.0070999	0	0	424.544	1396.46	purifying selection
GbMACPF28-GhMACPF32	GB_D07G1282-GH_D07G1277	0.364943	0.67661	0.53937	0.00673393	89.5542	294.446	purifying selection
GbMACPF29-GhMACPF33	GB_D09G2202-GH_D09G2182	0.00144156	0.00231691	0.62219	0.543397	432.277	1388.72	purifying selection
GbMACPF30-GhMACPF34	GB_D09G2275-GH_D09G2265	0.000748247	0.00248627	0.300952	0	402.877	1337.12	purifying selection
GbMACPF31-GhMACPF35	GB_D10G1438-GH_D10G1451	0.00871232	0.00716637	1.21572	0.981591	420.625	1385.38	positive selection
GbMACPF32-GhMACPF37	GB_D12G0443-GH_D12G0443	0.000722224	0.00236377	0.305539	0.35893	423.72	1385.28	purifying selection
GbMACPF33-GhMACPF38	GB_D13G0266-GH_D13G0268	0.000757687	0.00255193	0.296907	0.353482	392.527	1320.47	purifying selection
Sequence	Sequence	Ka	Ks	Ka/Ks	P-Value(Fisher)	S-Sites	N-Sites
GrMACPF01-GbMACPF16	Gorai.002G217400-GB_D01G2191	0.00361419	0.0143467	0.251917	0.0244265	422.227	1386.77	purifying selection
GrMACPF03-GbMACPF18	Gorai.005G004800-GB_D02G0046	0.0014769	0.00250748	0.588997	0.527729	399.474	1355.53	purifying selection
GrMACPF04-GbMACPF19	Gorai.005G021100-GB_D02G0181	0.0117778	0.0283354	0.415658	0.0222746	425.556	1383.44	purifying selection
GrMACPF05-GbMACPF20	Gorai.005G152300-GB_D02G1537	0.00510152	0.0172201	0.296254	0.0242967	411.187	1376.81	purifying selection
GrMACPF06-GbMACPF29	Gorai.006G226100-GB_D09G2202	0	0.00698899	0	0	431.25	1383.75	purifying selection
GrMACPF07-GbMACPF30	Gorai.006G234900-GB_D09G2275	0.00299766	0.0125121	0.239581	0.0355676	402.956	1337.04	purifying selection
GrMACPF08-GbMACPF32	Gorai.008G045500-GB_D12G0443	0.00144514	0.0095001	0.152119	0.0294911	423.72	1385.28	purifying selection
GrMACPF09-GbMACPF25	Gorai.009G159300-GB_D05G1571	0	0.0201371	0	0	402.633	1316.37	purifying selection
GrMACPF10-GbMACPF26	Gorai.009G167300-GB_D05G1647	0.00144568	0.0138817	0.104143	0.00326655	436.235	1384.77	purifying selection
GrMACPF12-GbMACPF27	Gorai.010G256700-GB_D06G2429	0.00143339	0.0118756	0.1207	0.00922226	424.372	1396.63	purifying selection
GrMACPF13-GbMACPF31	Gorai.011G147900-GB_D10G1438	0.00580275	0.0143544	0.404249	0.0842795	422.003	1384	purifying selection
GrMACPF14-GbMACPF22	Gorai.012G045100-GB_D04G0418	0.0103754	0.0304381	0.340869	0.00700111	402.297	1358.7	purifying selection
GrMACPF15-GbMACPF33	Gorai.013G029400-GB_D13G0266	0.00379661	0.0154367	0.245947	0.0223753	392.699	1320.3	purifying selection
Sequence	Sequence	Ka	Ks	Ka/Ks	P-Value(Fisher)	S-Sites	N-Sites
GrMACPF01-GhMACPF17	Gorai.002G217400-GH_D01G2096	0.00289031	0.0143408	0.201545	0.0138015	422.399	1386.6	purifying selection
GrMACPF03-GhMACPF19	Gorai.005G004800-GH_D02G0041	0	0.00501685	0	0	399.991	1355.01	purifying selection
GrMACPF04-GhMACPF20	Gorai.005G021100-GH_D02G0177	0.00724721	0.0118444	0.611867	0.34634	425.482	1386.52	purifying selection
GrMACPF05-GhMACPF21	Gorai.005G152300-GH_D02G1489	0.00510152	0.0147357	0.3462	0.0554858	411.187	1376.81	purifying selection
GrMACPF06-GhMACPF33	Gorai.006G226100-GH_D09G2182	0.00144638	0.0093407	0.154847	0.0309361	430.905	1384.09	purifying selection
GrMACPF07-GhMACPF34	Gorai.006G234900-GH_D09G2265	0.00375018	0.0150233	0.249624	0.0236306	403.393	1336.61	purifying selection
GrMACPF08-GhMACPF37	Gorai.008G045500-GH_D12G0443	0.000722403	0.0118843	0.0607864	0.00320213	424.065	1384.93	purifying selection
GrMACPF09-GhMACPF26	Gorai.009G159300-GH_D05G1561	0	0.0201371	0	0	402.633	1316.37	purifying selection
GrMACPF10-GhMACPF27	Gorai.009G167300-GH_D05G1632	0.0021693	0.0138873	0.156208	0.00783438	436.063	1384.94	purifying selection
GrMACPF12-GhMACPF31	Gorai.010G256700-GH_D06G2336	0.00143339	0.00948541	0.151115	0.0289667	424.372	1396.63	purifying selection
GrMACPF13-GhMACPF35	Gorai.011G147900-GH_D10G1451	0.00871912	0.0216518	0.402697	0.060363	421.699	1384.3	purifying selection
GrMACPF14-GhMACPF23	Gorai.012G045100-GH_D04G0412	0.00888437	0.0330312	0.268969	0.00130105	402.297	1358.7	purifying selection
GrMACPF15-GhMACPF38	Gorai.013G029400-GH_D13G0268	0.00360437	0.017041	0.211512	0.00865682	415.459	1390.54	purifying selection

## Sheet: Table S7
Table S7
The gene expression was determined by the RNA-Seq data (FPKM) .
t_name	TM1_-3DPA_ovule	TM1_0DPA_ovule	TM1_1DPA_ovule	TM1_3DPA_ovule	TM1_5DPA_ovule	TM1_10DPA_Ovule	TM1_15DPA_Ovule	TM1_20DPA_Ovule	TM1_25DPA_Ovule	TM1_10DPA_Fiber	TM1_15DPA_Fiber	TM1_20DPA_Fiber	TM1_25DPA_Fiber	TM1_ck_0h	TM1_ck_1h	TM1_ck_3h	TM1_ck_6h	TM1_ck_12h	TM1_ck_24h	TM1_37C_1h	TM1_37C_3h	TM1_37C_6h	TM1_37C_12h	TM1_37C_24h	TM1_4C_1h	TM1_4C_3h	TM1_4C_6h	TM1_4C_12h	TM1_4C_24h	TM1_NaCl_1h	TM1_NaCl_3h	TM1_NaCl_6h	TM1_NaCl_12h	TM1_NaCl_24h	TM1_PEG_1h	TM1_PEG_3h	TM1_PEG_6h	TM1_PEG_12h	TM1_PEG_24h	TM1_anther	TM1_bract	TM1_filament	TM1_leaf	TM1_pental	TM1_pistil	TM1_root	TM1_sepal	TM1_stem	TM1_torus
GhMACPF01	5.93491	1.01002	0.830173	1.35478	1.86514	3.1843	2.02614	2.96314	0	0.863592	0.736546	0	0	4.00553	3.86631	4.40964	3.70637	3.31967	4.50922	1.36939	3.33103	4.76972	3.66942	3.20958	4.4573	2.83863	2.80379	2.45835	1.75623	3.77328	4.88489	3.75685	4.35657	3.14622	3.71678	3.63571	4.41539	5.28445	3.08479	1.24069	0.460309	3.06611	1.13686	2.63542	2.02739	6.30844	2.61202	5.15855	2.704
GhMACPF02	0	0	0	0	0	0.000949333	0.157242	0	0	0	0	0	0	3.91822	1.26351	2.04213	1.27913	1.21301	6.3232	12.0906	4.357	1.68749	2.12228	2.3435	0.763313	1.75487	1.5976	3.48461	0.910138	3.36605	2.67001	2.41115	4.12535	1.12163	2.61391	2.27097	3.44064	3.92771	2.09061	0	2.28744	0	0	0	5.54246	0.2725	0	0.64814	0
GhMACPF03	4.66532	11.0221	3.84846	2.79622	4.91166	3.99541	3.58679	2.92485	0	2.3093	2.79835	1.44859	2.28616	2.93418	3.3973	5.92497	4.25997	5.79255	6.3343	7.76783	3.91641	3.3368	7.56781	6.45641	2.11945	4.25885	3.6917	5.07013	4.77213	3.18344	3.86939	5.24361	9.17737	1.70547	4.06613	3.85596	5.01895	8.9339	2.8221	0.58804	5.68739	1.86752	2.28314	3.42925	5.94314	5.84394	1.21192	3.5962	3.65282
GhMACPF04	0	0	0.220646	7.3287	3.64886	0.997204	1.60118	0.386229	1.93145	3.50797	4.57429	1.39526	1.59588	1.01486	1.42557	3.0977	1.39226	3.62309	2.59036	17.396	1.5669	3.75536	6.05937	2.2028	0.633926	1.79843	1.59787	4.31539	9.38345	0.379035	4.31097	3.03576	2.64809	0.937478	2.94615	3.86166	4.7821	2.06431	0.91946	17.1332	9.25301	9.59122	1.82973	11.5933	14.446	3.17537	17.4652	2.44873	1.99962
GhMACPF05	0	0.0117257	0	0	0.568718	0.125052	0.388429	0.129697	0	2.61021	2.72481	0.370011	0	0.134316	0.016347	0.0415583	0.126705	0.0978733	0	1.58271	0	0	0	0	0.0521313	0.140628	0	0.280259	0.349828	0.303937	0.39415	0.198688	0.0070125	0	0.017337	0.225822	0.508947	0.12854	0	0	0.580993	2.44241	0.016761	0.408609	3.81094	3.17843	0.257012	0.614124	0.756039
GhMACPF06	5.13382	15.2891	12.3052	2.03955	1.95251	5.12455	3.02478	1.53948	0	1.01198	1.89482	0.582023	1.27397	4.12528	3.93843	3.71477	1.95902	3.40051	5.16662	14.3847	3.49656	4.90723	2.9437	2.34148	1.31914	8.7457	6.84698	7.99508	11.5596	3.13777	4.71077	3.60601	4.04076	0.986036	2.92436	3.53049	4.55836	4.53246	2.05504	16.9461	13.9218	6.7652	5.52597	16.2156	9.51949	8.49055	10.8876	13.5603	5.30767
GhMACPF07	0.067662	0.255628	0.828256	1.25723	0.708023	0.876337	0.415556	0.160298	0	2.73688	1.11944	0.346816	0.197288	0.730649	0.366488	0.543601	0.469444	0.23023	1.79095	2.29419	3.0914	0.928883	1.13422	0.834505	0.202588	1.26126	0.585914	0.608287	1.05195	2.25243	0.771395	0.475984	0.899212	0.279477	0.869107	0.868526	0.754618	1.7148	0.422329	0.470869	4.65278	0.266071	0.18242	0.751051	1.8401	0.8571	1.61945	0.475832	0.061135
GhMACPF08	11.5194	3.19128	5.4633	0	0	1.53117	0.448543	0.163674	0	0.21824	0.389491	0	0	1.08858	1.06526	0.9332	0.664067	1.50407	2.60955	5.31312	0.916416	1.19923	2.28747	0.454695	0.82336	2.08634	0.809192	1.88438	0.540339	1.65582	1.07821	1.46099	1.68408	0.430116	1.35089	1.3597	1.32539	1.39613	0.621835	6.8109	5.116	5.01595	0.211737	6.1217	5.93862	2.58982	2.85201	1.85509	1.64048
GhMACPF09	0	0	0	0	0	0	0	0	0	0	0	0	0	0	0	0	0	0	0	0	0	0	0	0	0	0	0	0	0.038284	0	0	0	0	0	0	0	0	0	0	0	0	0.031001	0	0	0	0	0	0	0
GhMACPF10	0.509927	0.257682	1.26194	0.681295	0.9072	2.26379	2.27293	0.797683	1.53077	0.908186	1.94618	3.18657	2.33961	3.77297	2.50985	3.93169	2.81679	2.8372	5.38475	5.4472	4.572	3.41458	3.17752	3.36601	2.00608	5.36073	3.18334	3.46534	3.76145	3.83253	3.58074	3.17187	5.37434	2.04482	4.44555	3.24537	3.88076	6.6755	2.95047	11.6378	5.59802	11.999	0.63639	22.8825	5.02997	4.20844	14.4148	2.24689	3.17682
GhMACPF11	6.11894	3.34192	7.87343	12.5023	8.01988	5.20312	6.56818	2.67077	0	13.0596	7.44815	2.28051	3.37686	3.13857	2.70086	4.64324	2.44034	6.24842	5.74308	2.71853	2.97226	1.24673	7.80822	7.86222	2.52385	3.76295	3.29457	7.23546	2.154	2.99513	3.96615	4.53339	5.50423	1.84423	1.92959	2.4735	5.37043	5.1975	1.98239	7.12554	2.37198	10.277	1.6977	5.41739	9.04871	1.80413	3.53274	5.681	1.62446
GhMACPF12	2.14489	2.29976	2.67204	2.74305	5.27164	8.05907	3.72254	6.14245	0.152491	3.28627	1.93919	0.782902	1.077	2.35521	2.48344	2.97217	1.71751	1.77685	3.2096	2.66026	4.09271	2.9591	1.44948	3.55529	1.76117	3.41561	3.77106	2.33604	2.61725	2.00676	1.99304	2.2967	3.39101	1.30659	3.04578	2.38914	4.10786	4.60851	4.3068	0.617798	8.96961	1.7248	2.47617	2.22854	2.90961	5.64943	3.50247	4.22544	2.21142
GhMACPF13	2.18212	1.36396	0.279413	0	2.06766	2.89392	1.95647	0.542243	0	0.259494	1.2382	0.181919	2.01869	0.403421	0.608119	1.16551	0.662525	1.20453	1.94683	9.07155	0.294129	0.0992543	0.253952	0.710343	0.871694	0.220827	0.915636	0.603335	1.99049	0	0.517332	0.611886	1.37363	0.522245	0.877862	0.61344	0.858596	2.2719	0.373307	1.12584	3.49469	1.25987	0.385473	2.02148	4.3918	1.93222	3.93457	2.00939	3.4025
GhMACPF14	8.55988	7.05037	6.66312	6.94612	8.04607	8.33258	8.18043	4.08265	0	4.38609	5.76564	4.53402	4.89485	5.10543	5.22125	6.14505	5.79889	5.95608	7.24441	9.29217	5.07546	5.06478	4.70201	2.79667	4.79146	5.63482	6.3238	5.73705	5.73721	3.09974	5.65722	6.16394	6.26732	3.43367	5.85657	5.69525	5.45017	6.63805	3.98101	14.0407	6.90991	9.59303	3.36721	9.0156	4.37589	7.85592	7.38434	8.30255	5.23948
GhMACPF15	0.18103	0.0817623	0	0	0	0.000358667	0	0	0	0	0.0319723	0.0185927	0	0.0878347	0.060932	0.048295	0.035183	0.0323103	0.015653	0.961199	0.383312	0.0614893	0.025208	0.00580867	0.020235	0.065166	0.0506727	1.01184	0.733805	0.0300303	0.167154	0.0712127	0.023385	0	0.008815	0.068763	0.00854533	0.0294297	0.00288767	0.640504	0.245643	0.422889	0	0.342593	0.032805	0	0.358534	0.17743	0.220784
GhMACPF16	0	0	0.086327	0	0	0	0.0348813	0.011923	0	0.00899767	0.00746867	0.00999033	0	1.15913	0.0522277	0.0529177	0.166457	0	2.17315	0.8389	0.176328	0.198909	0.189852	0.156848	0.122339	0.219779	0.113295	0.0836443	0.203965	0.983757	0.619633	0.286181	0.272394	0.0167407	0.233005	0.286436	0.723685	0.163005	0.105368	1.66885	3.46826	1.00426	0.148623	1.27088	3.90265	1.96485	0.546734	0.681897	0.252671
GhMACPF17	7.07159	3.61443	3.80288	2.20454	3.58687	2.60172	2.77555	5.17146	0	1.39579	1.83503	0.476458	0	3.02484	2.83172	4.04503	3.27596	3.60313	3.84945	5.46572	3.13588	3.43508	3.42214	2.35207	2.68468	3.01488	2.51714	2.74332	2.74527	2.41881	3.85624	3.43225	2.83472	1.83514	3.82882	4.27439	4.3256	3.47514	1.88469	2.70837	3.91774	2.30428	2.4712	3.12046	3.30509	6.06872	4.34078	4.4819	1.82235
GhMACPF18	0	0	0	0	0	0	0.0134307	0	0	0	0.00707233	0	0	7.12175	3.29854	5.21085	5.26521	5.60432	9.16189	3.76498	8.50943	6.83233	7.03873	4.59533	4.30166	5.01264	3.95829	7.59926	7.53873	8.11045	9.6062	6.34235	10.6452	4.5682	6.70778	6.84586	10.0953	7.49225	4.38425	0	4.27739	0	0.842497	0	3.69986	1.48748	2.65802	1.44943	0.515582
GhMACPF19	5.06161	0.232401	1.3177	3.45028	1.74786	4.98119	1.10058	4.19035	2.01606	3.14094	3.76293	3.91991	2.87172	4.96504	3.10174	3.20294	2.76402	7.08736	9.17346	1.29636	4.58228	5.251	6.44461	5.97814	4.07003	3.98694	5.18837	3.51502	4.16148	4.95109	3.67235	4.57033	10.4472	3.86852	5.41338	2.52856	4.93781	7.06489	5.07518	0.269383	3.07416	0.693269	0.738111	0.74509	4.58772	4.30019	3.25669	2.90823	2.6929
GhMACPF20	0	0	0	2.89567	1.14505	1.20535	1.23862	0	0	3.52714	5.74064	1.74534	1.69777	0.821126	0.522614	1.54635	0.714677	1.22519	2.25187	10.9499	1.9406	2.15445	1.43393	0.911772	0.562549	0	0	2.68641	4.85564	0.430289	2.22727	1.17203	0.625717	0.467978	1.32379	2.32234	2.77166	1.07183	0.718982	26.8388	9.98987	13.6621	0.513814	26.02	3.97131	3.08374	11.9353	1.95541	2.0516
GhMACPF21	0	0	0	1.83091	4.02747	0	0.257244	0.031081	0	2.28183	1.8005	0.888608	0	0.474821	0	0	0	0	0.837469	1.19056	0.130586	0	0	0.038811	0	0	0	0	0	0.0201983	0	0.005893	0.347488	0.0122963	0.189875	0.0211227	0.006919	0	0	1.23378	1.67709	0.000135667	0	2.98519	0	3.26341	1.22943	0.0729873	0.038543
GhMACPF22	0.535621	0	0	0	0	0	0	0	0.06102	0.0393743	0.167111	0	0.687708	0.010487	0.0392227	0.0816513	0.246483	0.178111	0.093214	1.60427	0	0.13852	0.46824	0.177576	0.0408627	0	0.0459803	0.0203877	0.356367	0	0	0.12842	0.265095	0	0.162313	0.0511467	0.158698	0.083738	0.0295793	0.826472	0	0.548269	0	0.363451	0.850979	0.125966	0	0	0
GhMACPF23	3.13863	1.29571	1.85562	0	0.258905	1.73242	1.9904	0	0	0.511468	0.511662	0.395783	0.502242	1.61264	1.90036	1.69901	1.15583	0.764072	1.15257	2.11138	3.39393	1.61787	1.68241	0.79834	0.706488	2.43308	1.19896	2.72652	3.45074	1.5191	2.47554	1.93946	0.323779	2.51695	1.29525	2.62506	2.33954	1.3796	0.971457	1.87219	2.34218	4.16944	1.23921	1.75779	2.38595	1.84159	0.829958	3.00357	1.62567
GhMACPF24	1.013	0	0	0	0	0	0	0	0.027429	0	0	0	0	0	0	0.306643	0.476312	0.098518	0.063831	0.639894	0.0134197	0.245485	0.0967957	0.0366947	0.202581	0.450845	0.0216433	0.101892	0.242611	0	0.170692	0.149412	0.015627	0.133103	0.0490523	0.0273967	0.0261777	0.111841	0.00399867	0	0	0.0686297	0	0	0.228455	0	0	0	0
GhMACPF25	0	0	0	0	0	0	0	0	0	0	0	0	0	0	0	0	0	0	0	0	0	0	0	0	0	0	0	0	0	0	0	0	0	0	0	0	0	0	0	0	0	0	0	0	0	0	0	0	0
GhMACPF26	4.92373	26.9352	16.1997	1.1862	1.75801	5.6324	3.57947	1.64198	0	0.882756	1.41033	0.747992	0	5.48596	3.9665	3.97582	2.1888	4.46957	5.04068	20.644	2.55449	6.3407	2.47002	1.29715	1.59717	12.0664	10.3605	9.67071	16.2303	2.74573	3.40869	4.82449	3.98057	0.585093	2.78407	3.41204	5.00934	5.61083	2.27318	28.8352	22.6684	10.0071	8.07894	26.5975	19.4038	9.36718	15.1549	16.7948	6.43524
GhMACPF27	0	0	0	0	0	0.106657	0.0465943	0	0	0.143658	0.0511193	0.127387	0.132665	2.27042	0.583899	1.03666	0.975642	0.531486	4.05185	6.43206	2.30852	1.24632	0.782565	1.13459	0.402368	3.06144	0.455791	0.688833	1.51231	3.27118	1.79348	1.21188	2.06741	0.398797	2.65267	2.30319	2.50568	2.84975	0.334226	3.40815	8.49037	5.55212	0	6.66127	4.61292	1.50465	4.27132	0.873679	0.588756
GhMACPF28	0	0.013338	0	0	0	0	0.0169207	0	0	0	0	0	0	0	0	0.0258893	0.0254603	0.065405	0	0.125105	0	0.0398273	0.042754	0	0	0	0	0	0	0	0	0	0.0757625	0	0.0319747	0.0306343	0	0.0461923	0	0.0135017	0	0.0841757	0	0	0	0	0.015889	0	0
GhMACPF29	0.504606	0.023804	0	0	0	0	0	0	0	0	0	0	0	0	0	0.0534613	0.0792417	0.138532	0.050827	0.261451	0.245048	0.0425203	0.055117	0.0700843	0.0306723	0	0	0	0	0	0.0111083	0.0573323	0.0532425	0.10596	0	0.0396727	0.0523853	0.053394	0.053318	0.020337	0	0.144168	0	0	0	0	0.0409057	0	0
GhMACPF30	0.383313	0.015934	0	0	0.0105933	0.002925	0	0	0.301563	0	0	0.00669167	0.008112	0	0.00509067	0.046739	0.060585	0.0597807	0.103659	0.178399	0.012783	0.0332733	0.0442303	0.0680817	0.0278487	0.039458	0.036407	0.0207293	0.064251	0	0.039908	0.0544473	0.0514985	0.106549	0.010469	0.0166313	0.0160343	0.053786	0.0560047	0.0243493	0.0323583	0.0878223	0	0.00337433	0.046133	0	0.0345237	0.00168767	0.010906
GhMACPF31	1.14441	0.808637	3.41673	2.46304	1.6646	4.37016	5.92931	1.27683	0.746031	3.69879	6.19875	4.25194	2.65937	4.12771	3.73447	3.95477	3.71002	2.92742	8.62775	7.49007	7.69297	5.92519	5.66054	6.33056	2.99034	6.59076	4.82866	4.81169	5.51018	7.04089	4.75531	3.79775	6.93202	3.07054	6.96006	5.52612	5.64631	6.66629	4.11044	11.2387	13.1053	10.6493	1.0502	16.5576	10.217	5.23448	14.9225	4.29737	5.97985
GhMACPF32	0.749753	0.0267017	0	0	0	0	0	0	0	0	0	0	0.008493	0	0	0.187436	0.122527	0.00403267	0.010097	0.107653	0.152393	0	0	0.138036	0	0.0104073	0	0.0572453	0.0709957	0	0.046394	0.0454927	0.0918595	0.139324	0.0207527	0.0416047	0.053299	0.131532	0.0102723	0	0	0	0	0	0.46368	0	0	0	0
GhMACPF33	8.17366	5.98669	7.23361	9.34188	9.59202	5.62412	5.01845	3.05573	0	11.3955	8.85487	3.36654	2.88394	2.94693	2.64913	2.34039	2.55163	1.93101	3.30293	1.21833	1.67083	2.6043	2.6179	2.66444	1.14685	3.18629	2.26814	1.83968	0.804027	2.33449	1.66275	2.06858	3.0024	0.66971	1.26633	1.18799	1.53713	2.92569	1.05479	7.18553	2.85684	4.93899	1.84552	9.94345	6.34167	12.1567	3.34062	4.22798	6.16887
GhMACPF34	0.255792	0.964387	0.505383	0.930364	1.82811	8.0307	1.35582	1.89176	0	0.616893	0.866631	1.67665	0.526747	0.587488	2.18215	0.484732	0.537233	1.85372	0.59009	1.19384	0.807749	0.554521	0.56542	1.03411	1.20778	0.98934	0.656951	1.16044	0.899242	0.739978	0.457076	1.64033	0.909725	0.971712	0.733883	0.725438	0.618932	0.649492	0.683829	0.491878	2.41043	0.44403	1.71004	1.45641	2.76505	0.518536	0.588306	0.477242	0.695627
GhMACPF35	0	3.11699	0.750379	3.65424	4.07874	3.37864	4.11742	0.333538	0	5.38818	8.67356	7.1217	5.82431	1.64153	0.562276	0.941217	0.328371	0	2.21577	13.9673	0.834475	0.034655	0.0346747	0.050228	0.43132	0.874978	1.22493	0.939722	2.17665	0.594483	1.27134	0.231401	1.10375	0.315626	0.813993	0.605601	1.43978	1.99359	0.49683	6.49226	5.26959	5.15484	0	7.18109	4.65488	4.7672	6.59832	3.31259	3.6486
GhMACPF36	1.16364	0	0	0	0	0	0	0	0	0	0.017663	0	0.543634	0	0	0.18658	0.19845	0.32483	0.077243	0.641137	0.0362723	0.0616243	0.2658	0.118506	0.0254417	0.0702283	0.16029	0.073333	0.176815	0	0.155191	0.20879	0.0782165	0	0.131077	0.0484543	0.0621187	0.0701993	0.0403257	0.0748053	0.349332	0.251807	0	0	0.481994	0	0.0253657	0.026634	0
GhMACPF37	4.40927	3.22747	4.1024	4.55724	5.49299	6.20599	6.53105	6.3362	3.89543	2.88042	4.62413	3.01013	3.30393	3.97157	4.88728	6.24924	4.18418	5.25538	6.3594	7.32515	4.29836	3.9907	3.71118	3.55517	4.31413	4.64482	5.11188	4.33828	5.12865	2.54853	5.50616	4.74047	6.93095	2.79571	4.55261	5.45658	5.38785	7.37385	3.67675	4.15364	2.47987	5.7604	3.42534	5.81805	5.45683	8.47452	8.32114	9.46723	4.81789
GhMACPF38	0	0	0	0	0	0	0	0	0	0	0	0	0	1.27707	0.054176	0.143685	0.0414787	0.0451267	1.54319	1.40572	0.332226	0.0979787	0.032976	0.023376	0.287102	0.00433733	0.139966	0.138998	0.219305	1.67885	0.838852	0.372108	0.031843	0.110923	0.182145	0.146305	0.880164	0.10263	0.132735	0.935008	3.65337	0.516533	0	1.42078	2.80722	0.694174	0.837434	0.760236	0.093673
t_name	H7124_-3DPA_ovule	H7124_-1DPA_ovule	H7124_0DPA_ovule	H7124_1DPA_ovule	H7124_3DPA_ovule	H7124_5DPA_ovule	H7124_10DPA_Ovule	H7124_20DPA_Ovule	H7124_25DPA_Ovule	H7124_10DPA_Fiber	H7124_20DPA_Fiber	H7124_25DPA_Fiber	H7124_ck_0h	H7124_ck_1h	H7124_ck_3h	H7124_ck_6h	H7124_ck_12h	H7124_ck_24h	H7124_NaCl_1h	H7124_NaCl_3h	H7124_NaCl_6h	H7124_NaCl_12h	H7124_NaCl_24h	H7124_PEG_1h	H7124_PEG_3h	H7124_PEG_6h	H7124_PEG_12h	H7124_PEG_24h	H7124_4C_1h	H7124_4C_3h	H7124_4C_6h	H7124_4C_12h	H7124_4C_24h	H7124_37C_1h	H7124_37C_3h	H7124_37C_6h	H7124_37C_12h	H7124_37C_24h	H7124_anther	H7124_bract	H7124_filament	H7124_leaf	H7124_pental	H7124_pistil	H7124_root	H7124_sepal	H7124_stem	H7124_torus
GbMACPF01	0.574326	2.43191	0.738832	0.291381	0.786947	0.878572	1.40825	2.89437	0	0.50749	0.101556	0.941518	1.05857	1.54585	1.64443	1.18655	1.7399	0.230116	1.02547	0.923152	1.52138	0.632182	0.371785	0.609015	0.820467	1.35712	1.17684	0.830928	0.550792	2.06681	0.473993	1.01605	1.16134	0.664689	1.98052	0.396219	0.670179	1.36796	0.48193	0.03257	1.60519	0.531652	1.56795	1.13932	1.6375	0.563056	2.77881	0.841174
GbMACPF02	0	0	0	0	0	0	0	0.190616	0	0	0	0	11.4715	3.2364	3.3855	1.98054	3.50882	1.89916	1.29899	0.0541175	0.518876	2.49434	0.75906	0.84404	1.05389	4.43246	1.67562	1.73135	2.5536	0.269879	2.72493	2.42712	4.89121	3.73331	1.86919	0.124644	1.57021	0.510211	0	2.37501	0.422017	0	0	0	0.242816	0.998185	0	0
GbMACPF03	2.12235	1.33005	0.789594	0.532	1.62257	0.564249	3.53152	4.33177	0.903673	1.05801	1.21373	1.3232	1.54841	3.06223	2.83911	1.74077	2.53953	3.81734	1.47748	1.0567	2.13786	1.77069	0.905736	1.4436	1.07776	3.03803	1.22707	0.69265	0.415813	0.843158	1.36958	2.84163	2.94991	2.55661	1.03139	2.53217	2.10443	3.97249	0.807606	0.614011	0.752809	1.18578	1.3078	3.43935	4.09453	2.15332	1.42199	1.81179
GbMACPF04	0.401288	0.282757	0	0	4.02944	5.49647	2.35134	0.23086	0.736609	3.96764	0.19266	0.34	2.10828	2.69237	0.928797	3.61221	2.97862	1.94494	1.06761	1.36119	3.04341	2.5463	1.10854	1.53517	2.96803	3.1251	2.53366	0.259489	1.0094	1.97814	6.1293	6.81665	8.96352	4.82201	2.46934	4.19997	3.05238	1.66129	6.74049	8.826	10.3432	1.39081	3.50479	0.987695	1.89247	5.96492	2.20954	1.54115
GbMACPF05	0.121777	0.024047	0.0602703	0.0349457	0.160822	0.404514	0.26957	0.160124	0.242047	1.41433	0.12554	0	0.548358	0.0695487	0.292031	0.159412	0.0842577	0.0610387	0.275793	0	0.0811207	0.178623	0.176345	0.162526	0.154098	0.258676	0.329823	0.26254	0.116228	0	0.419513	0.60537	0.864227	0.591166	0.309549	0.138921	0.126263	0	0.955354	0.439428	1.97199	0.043743	1.22194	0.0942507	2.68325	1.4446	0.966889	0.513611
GbMACPF06	14.5893	4.73244	7.83108	17.4427	2.27947	2.56852	2.7908	0.974231	1.19829	0.45836	0.629414	1.55511	5.6817	4.15014	2.80555	4.16509	3.89576	2.32417	2.22185	1.58013	2.42748	2.4359	1.16058	2.47765	3.40286	3.43769	2.48247	1.20568	8.72826	5.54493	10.1132	7.3953	7.51653	4.13688	3.22951	3.14647	2.34798	2.03434	10.5031	8.46992	7.22488	3.36482	13.6332	4.03197	7.87887	9.90799	11.521	6.33083
GbMACPF07	0	0	0	0	0	0.00217033	0	0	0	0.0195077	0	0	2.23211	0.0135847	2.41231	0.00716433	0.024475	0.00651833	0.00531467	0.004134	0.382764	0.016694	0	0.00630267	0.008548	0.354512	0.131291	0.363511	0.008964	0.0147083	0.0326387	0.000643667	0.0168123	0.0136973	0	0.00502967	0.001708	0.00432933	0	0.0152187	0.005811	0	0.000858333	0	0.000424667	0.109481	0	0.000303333
GbMACPF08	2.49867	4.31402	3.92087	5.60651	0.82424	0.503407	1.1697	1.00576	1.43278	0.31191	0.054222	1.11472	2.12349	1.99582	1.69675	1.86886	1.9267	0.733788	1.23521	1.14659	0.431913	1.42875	1.16681	1.039	1.44209	1.37439	0.911369	0.47885	1.08868	1.70729	1.28002	1.44876	2.26686	2.03642	1.24462	1.4507	1.0596	1.60204	6.47407	2.60591	4.58444	0.472041	1.56204	1.79991	2.05461	2.65378	0.947599	1.49106
GbMACPF09	0	0.323101	0.0746353	0.261679	0.165528	0	0.0460383	0	0	0.0386267	0	0.054006	0	0.02362	0	0.00900667	0.047481	0.0232783	0.0712063	0	0.109363	0	0.0997397	0	0.0431987	0	0.023651	0	0	0.00480867	0.00309567	0.039901	0.0506003	0.0214583	0.099114	0.0648383	0	0	0	0	0.0314313	0.071987	0	0.190437	0.054891	0.069906	0.143122	0.0351997
GbMACPF10	1.46905	1.23152	1.41344	1.2156	1.22423	1.59695	2.21031	2.20216	3.75899	1.4019	1.242	1.869	7.86609	4.48799	5.73976	3.71618	4.34945	3.21795	3.228	2.57621	3.79969	5.30305	2.55426	4.39594	4.18064	6.22987	3.93476	4.28284	3.16514	3.73128	6.15054	4.55703	4.43573	4.39018	3.2381	3.30839	3.63741	2.90205	7.91785	5.39595	10.8425	1.28577	11.0272	1.78928	3.74316	7.77904	2.38949	4.4082
GbMACPF11	9.92715	10.3539	8.92726	7.99212	10.2139	18.9557	10.7101	6.66542	3.74163	18.5044	3.41197	4.30579	2.67808	6.25764	2.24763	5.63051	5.3164	5.14985	4.46352	3.41433	3.15377	4.02574	2.25915	2.96738	3.93586	5.03035	4.34107	2.72938	5.92436	5.31708	6.4385	8.06085	6.69138	4.6721	3.87484	8.02565	8.33775	5.58637	7.9315	7.04613	10.1992	4.84631	13.4833	6.36972	13.7922	6.63551	6.46262	5.9402
GbMACPF12	3.86047	4.61569	3.94699	4.27389	8.31794	10.7257	10.3371	10.9832	1.40582	4.52559	1.4866	6.6417	7.68027	7.00714	4.83967	5.66332	7.53636	5.31425	5.83488	5.0169	6.79192	6.16377	3.98022	7.23735	5.04614	6.89395	5.80344	4.95557	4.06902	4.16155	9.23292	6.17465	7.3077	4.89132	4.72086	4.84603	4.28819	5.00093	1.8331	7.62073	3.01125	5.20003	3.59607	10.2833	6.72026	5.9689	6.28019	4.98586
GbMACPF13	0.968483	1.99765	3.46211	1.68506	1.79722	1.00931	3.01079	2.5661	1.02283	1.03908	1.15958	0.58864	1.53299	0.415305	0.889928	0.339571	1.52485	1.11149	0.990632	0.235066	0.864385	0.736086	0.427688	0.868131	0.91078	1.51774	1.64645	0.280693	0.284265	0.482935	1.63986	1.82632	1.86644	1.12913	0.608136	0.702062	1.04534	0.346901	1.67645	3.1048	1.6839	0.974617	2.10418	3.67756	1.8016	5.14965	2.48952	3.76829
GbMACPF14	0.853226	0.259842	1.08933	1.43546	1.0238	2.31221	2.09941	1.3861	0.679913	0.238611	0.643275	1.37218	1.39949	1.41189	0.46134	0.941126	1.2338	0.61922	0.240281	0.981742	0.752446	1.00963	0.692731	1.37291	0.556032	1.47181	1.37371	0.633394	1.11413	0.998535	1.35175	1.10402	1.13099	0.65925	1.90643	0.704951	1.04585	0.450289	0.828994	1.32268	2.39709	0.21037	1.32591	1.81918	0.868125	1.02265	1.44152	0.550625
GbMACPF15	0.0779535	0	0	0.008052	0	0	0	0	0	0.017651	0.0304203	0	0.053372	0.100654	0.322356	0.29047	0.105975	0.029166	0.106531	0.008381	0.134567	0.0804083	0.161394	0.103376	0.104941	0.0623173	0.215215	0.0379663	0.149663	0.113204	0.180972	0.585194	0.132082	0.744377	0.783605	0.285039	0.355468	0.105959	1.37819	2.65573	2.10979	0.076156	1.20719	0.15386	2.58189	0.924324	0.764379	0.049867
GbMACPF16	1.90027	3.89322	1.23957	1.03122	1.68851	1.0154	2.22217	1.39041	0.27662	0.462951	0.109246	2.17347	0.482795	0.760211	1.10428	0.894886	0.591453	0.490987	1.59208	0.547188	0.221604	0.639385	0.760241	2.61333	0.919291	0.352192	0.577219	0.850313	0.388725	1.07173	1.84875	0.781548	1.07969	0.857927	0.523228	0.929347	0.379032	2.27651	0.760465	1.54508	1.71852	0.761584	0.873122	1.50537	1.23771	1.38749	1.32295	0.623367
GbMACPF17	0	0	0	0	0	0	0	0	0	0	0	0	7.03345	4.66258	7.30006	1.34458	4.11847	1.86601	1.06808	1.78377	3.06729	3.69942	0.897592	1.12522	1.32994	2.31508	3.4343	1.635	2.11456	0.732119	3.59469	3.69915	1.39642	2.81763	2.42124	1.34217	2.9024	2.49395	0	2.85155	0	1.3924	0	0.126001	0.0803017	2.05053	0.327733	0.850104
GbMACPF18	5.88065	1.20824	0.75806	1.04471	1.48473	2.23932	3.00549	5.53745	1.97796	0.938955	0.642257	2.91928	3.1668	4.43602	2.43128	2.92801	5.17012	4.77442	3.84953	2.23878	3.43857	3.45631	2.55329	4.97348	3.6025	3.33814	3.55026	1.32851	2.49849	1.52181	1.51155	4.29399	3.07196	3.24995	1.84126	3.34205	2.77249	4.03613	0.199349	0.605807	0.360541	1.49939	1.0474	1.66452	1.33063	1.61315	2.19241	0.576687
GbMACPF19	0	0	0	0	0	0	0	0	0	0	0	0	0	0	0	0	0	0	0	0	0	0	0	0	0	0	0	0	0	0	0	0	0	0	0	0	0	0	1.2788	0	0	0	0	0	0	0	0	0
GbMACPF20	0.207602	0.200403	0.0988137	0.11297	3.16639	5.09504	2.17836	0.425448	3.13944	3.77684	0.894127	0.136654	0.878296	0.486724	0.745605	0.755863	0.427223	0.165796	0.73522	0.309924	0.418747	0.435351	0.26135	0.348312	0.381906	0.659836	0.562058	0.0802853	0.424276	0.4052	0.953133	1.41841	1.1153	1.24899	0.443335	0.300485	0.369942	0.0908383	1.3542	0.775363	4.97626	0.113847	1.40435	1.13544	3.61851	0.93985	1.98688	0.414342
GbMACPF21	0	0	0.00139333	0	0	0	0	0	0.033955	0	0	0	0	0.0580937	0.133641	0	0.077537	0	0.0966627	0	0.012541	0	0.018196	0.029359	0.0528427	0.0652563	0.0351893	0	0.0673173	0	0.02737	0.20813	0.131056	0.0278557	0	0.0792817	0.0101133	0	0.0253357	0	0.344867	0	0	0	0.0107853	0	0	0
GbMACPF22	0.700746	1.26172	0.763866	1.54245	0.471622	0.50103	0.977454	0.980048	0.130993	0.604839	0	0.098528	0.850568	1.47945	0.261526	1.87695	0.613819	1.25884	0.717527	0.392787	0.553397	0.627313	0.818437	1.70513	1.15416	2.11058	2.07882	0.825705	0.773965	2.08189	1.79227	2.14801	2.69318	1.75525	1.76657	1.18671	0.228242	0.609205	4.22172	1.63375	1.92044	0	1.20726	1.32454	2.05104	1.44304	1.15036	0.498174
GbMACPF23	0	0.0128545	0.0262747	0.0393647	0.00504467	0.0165363	0.0127663	0.017386	0	0.0117007	0.00265833	0	0	0.000939	0.054433	0	0.0383083	0.040477	0.0115097	0.0926505	0.0178023	0.0238743	0.0115793	0.0116807	0.00881033	0.0669717	0.00361567	0.805322	0	0	0	0	0.00584333	0	0.0134287	0	0.0128997	0.0217223	0.0536353	0.00357133	0	0.015943	0.156302	0.030092	0.0997833	0.013761	0.0836303	0.038962
GbMACPF24	0	0.0679375	0.0939703	0.0868577	0.147848	0.0924817	0.02891	0.0446763	0	0.00751933	0	0	0.0936133	0.167417	0	0	0.00607733	0	0.0363087	0	0	0	0	0.0434633	0	0	0.019809	0	0	0	0	0	0	0	0	0	0	0.0601823	0	0.0193323	0.0310437	0	0	0.00371067	0.0800313	0.00675933	0.0212207	0.005877
GbMACPF25	17.4305	5.5329	8.22418	19.3888	2.02456	1.74538	3.58224	2.66569	1.26354	0.345226	0.400671	2.58063	3.82586	1.0226	1.77123	3.19035	2.56651	2.29021	1.93692	1.50467	2.46867	2.82924	1.39134	2.70494	2.27919	2.89591	2.66618	0.677965	8.20161	5.3275	12.2702	7.60464	7.30157	4.53302	2.06099	2.66171	1.03095	2.47063	12.8245	9.86609	7.63061	4.53242	16.5815	4.46657	6.66555	11.7613	12.0086	8.9947
GbMACPF26	0.004513	0	0	0	0.020813	0.0221257	0	0	0.103009	0	0.0257063	0	5.29739	1.16318	3.30635	0.520915	1.04308	0.198642	0.855841	0.09903	0.820383	1.83837	0.368481	1.05264	1.29793	2.83874	0.983387	1.17066	1.07015	1.88479	1.64984	0.956516	1.01473	1.68469	0.838529	0.678509	1.00131	0.40865	3.91211	2.19014	4.85976	0	6.28199	0.180062	0.057961	2.81369	0.231713	0.615018
GbMACPF27	2.61063	1.0908	1.72978	1.73639	2.54134	1.83601	2.60155	1.6386	5.94011	2.163	2.22011	2.19746	9.26359	5.04818	9.27775	4.34737	4.90008	3.35557	3.63284	3.01289	3.40692	6.55242	3.48175	5.20302	5.49233	5.97478	4.57539	6.62138	3.56446	4.61	6.83797	5.78832	5.01036	5.69833	4.55288	5.09395	5.30926	4.86844	13.4142	7.59972	10.3339	1.54944	10.6249	2.06874	5.48469	11.7535	2.37295	7.53516
GbMACPF28	0	0	0	0	0.030181	0	0	0	0	0	0	0	0	0.0254167	0	0	0.018685	0	0	0	0	0	0	0	0	0	0	0	0	0	0.1382	0.151186	0.078134	0	0	0	0	0	0	0	0.0160483	0	0	0	0	0	0	0
GbMACPF29	9.41375	11.2905	10.0113	8.4428	5.32879	11.8379	12.129	4.87143	2.63271	17.7541	2.5208	2.40252	1.91318	1.86108	2.17722	1.26117	1.96016	2.13959	1.27999	1.21092	2.15783	0.308038	1.0369	2.34014	1.09252	2.27831	1.78948	0.65054	3.68315	1.49795	1.77945	1.14606	1.46989	2.6241	1.65037	3.69759	3.86182	4.03539	3.54282	4.82841	4.08434	1.54849	9.75457	5.92581	8.91314	3.25174	4.20496	2.28226
GbMACPF30	3.58864	4.95451	4.11335	4.21173	4.62162	6.61148	7.23762	8.60821	1.95168	3.89453	2.28619	3.23732	10.5821	7.40594	4.86094	5.77404	9.28293	5.3773	5.36204	4.66223	7.58613	5.96557	3.24933	6.17959	6.72347	7.16896	5.01989	3.25584	4.91124	4.08514	8.75153	6.63889	8.48099	5.33019	4.70382	5.64486	4.30908	3.9701	1.36896	6.93835	2.04162	6.02386	2.74297	5.14073	5.82816	4.17855	5.1131	3.28535
GbMACPF31	1.12749	0.816273	2.46939	0.998131	1.18543	3.03183	4.59647	1.09527	2.27037	5.63499	2.64587	0.399002	0.651723	0.384905	0.609219	0.411863	0.733502	0.488949	0.620165	0.127236	0.620518	0.767196	0.33968	0.3402	0.501484	1.0798	0.78349	0.297506	0.466049	0.398476	1.70391	2.63365	1.90064	1.1598	0.529608	0.609921	0.422916	0.232577	1.84274	2.54769	3.92629	0.0324293	1.4834	1.90207	2.86391	4.70137	1.83958	2.06539
GbMACPF32	0.46311	1.06211	1.338	0.471716	0.548506	1.10163	0.847496	2.28215	0.296816	0.0750773	0.251918	0.781455	0.453859	1.09115	0.548018	1.58712	1.11672	1.59616	1.20278	0.843408	0.633309	0.344361	0.647954	0.504382	1.20251	1.34929	1.54362	0.428468	0.538869	0.596605	1.07984	0.963215	0.510293	0.693208	1.00187	0.515035	1.22627	1.35818	1.15374	0.464921	1.4344	0.767797	1.09019	1.71486	1.68825	0.492167	1.43531	0.425815
GbMACPF33	0	0	0	0	0	0	0	0	0	0	0	0	0	0	0	0	0	0.053213	0.036451	0	0.003041	0.00232433	0	0.0167567	0	0	0.00997633	0	0	0.00563567	0	0	0.022428	0.0255067	0	0.00651433	0	0	0	0	0.038244	0	0.0168577	0	0	0	0	0

## Sheet: Table S8
Table S8
Co-expressed gene annotation by NCBI/CDD.
a
Query	From	To	E-Value	Bitscore	Accession	Short name	Definition
GH_A13G1953	1	352	0	661.769	cl18945	AAT_I superfamily	Aspartate aminotransferase (AAT) superfamily (fold type I) of pyridoxal phosphate (PLP)-dependent enzymes. PLP combines with an alpha-amino acid to form a compound called a Schiff base or aldimine intermediate, which depending on the reaction, is the substrate in four kinds of reactions (1) transamination (movement of amino groups), (2) racemization (redistribution of enantiomers), (3) decarboxyl…
GH_A04G0382	22	84	3.8852e-32	109.662	cl00033	AP2 superfamily	DNA-binding domain found in transcription regulators in plants such as APETALA2 and EREBP (ethylene responsive element binding protein). In EREBPs the domain specifically binds to the 11bp GCC box of the ethylene response element (ERE), a promotor element essential for ethylene responsiveness. EREBPs and the C-repeat binding factor CBF1, which is involved in stress response, contain a single copy…
GH_A08G1919	182	240	1.45595e-32	115.055	cl00033	AP2 superfamily	DNA-binding domain found in transcription regulators in plants such as APETALA2 and EREBP (ethylene responsive element binding protein). In EREBPs the domain specifically binds to the 11bp GCC box of the ethylene response element (ERE), a promotor element essential for ethylene responsiveness. EREBPs and the C-repeat binding factor CBF1, which is involved in stress response, contain a single copy…
GH_A12G2351	177	235	3.25208e-34	119.292	cl00033	AP2 superfamily	DNA-binding domain found in transcription regulators in plants such as APETALA2 and EREBP (ethylene responsive element binding protein). In EREBPs the domain specifically binds to the 11bp GCC box of the ethylene response element (ERE), a promotor element essential for ethylene responsiveness. EREBPs and the C-repeat binding factor CBF1, which is involved in stress response, contain a single copy…
GH_A12G2805	56	114	1.6028e-29	104.276	cl00033	AP2 superfamily	DNA-binding domain found in transcription regulators in plants such as APETALA2 and EREBP (ethylene responsive element binding protein). In EREBPs the domain specifically binds to the 11bp GCC box of the ethylene response element (ERE), a promotor element essential for ethylene responsiveness. EREBPs and the C-repeat binding factor CBF1, which is involved in stress response, contain a single copy…
GH_A13G0535	109	170	2.506e-26	100.032	cl00033	AP2 superfamily	DNA-binding domain found in transcription regulators in plants such as APETALA2 and EREBP (ethylene responsive element binding protein). In EREBPs the domain specifically binds to the 11bp GCC box of the ethylene response element (ERE), a promotor element essential for ethylene responsiveness. EREBPs and the C-repeat binding factor CBF1, which is involved in stress response, contain a single copy…
GH_D08G1435	75	134	1.04919e-35	122.374	cl00033	AP2 superfamily	DNA-binding domain found in transcription regulators in plants such as APETALA2 and EREBP (ethylene responsive element binding protein). In EREBPs the domain specifically binds to the 11bp GCC box of the ethylene response element (ERE), a promotor element essential for ethylene responsiveness. EREBPs and the C-repeat binding factor CBF1, which is involved in stress response, contain a single copy…
GH_D04G0341	8	78	1.94594e-17	70.295	cl23790	Auxin_inducible superfamily	Auxin responsive protein; This family consists of the protein products of the ARG7 auxin responsive genes family none of which have any identified functional role.
GH_A13G0535	239	327	1.65303e-29	110.16	cl15242	BfiI_C_EcoRII_N_B3 superfamily	DNA binding domains of BfiI, EcoRII and plant B3 proteins; This family contains the N-terminal DNA binding domain of type IIE restriction endonuclease EcoRII-like proteins, the C-terminal DNA binding domain of type IIS restriction endonuclease BfiI-like proteins and plant-specific B3 proteins. Type II restriction endonucleases are components of restriction modification (RM) systems that protect b…
GH_A12G1883	7	368	1.96901e-138	397.918	cl14649	BRO1_Alix_like superfamily	Protein-interacting Bro1-like domain of mammalian Alix and related domains; This superfamily includes the Bro1-like domains of mammalian Alix (apoptosis-linked gene-2 interacting protein X), His-Domain type N23 protein tyrosine phosphatase (HD-PTP, also known as PTPN23), RhoA-binding proteins Rhophilin-1 and Rhophilin-2, Brox, Bro1 and Rim20 (also known as PalA) from Saccharomyces cerevisiae, and…
GH_D07G0379	21	124	7.66334e-45	154.412	cl38908	BTB_POZ superfamily	BTB (Broad-Complex, Tramtrack and Bric a brac)/POZ (poxvirus and zinc finger) domain superfamily; Proteins in this superfamily are characterized by the presence of a common protein-protein interaction motif of about 100 amino acids, known as the BTB/POZ domain. Members include transcription factors, oncogenic proteins, ion channel proteins, and potassium channel tetramerization domain (KCTD) prot…
GH_D12G0956	40	138	3.00738e-40	142.085	cl38908	BTB_POZ superfamily	BTB (Broad-Complex, Tramtrack and Bric a brac)/POZ (poxvirus and zinc finger) domain superfamily; Proteins in this superfamily are characterized by the presence of a common protein-protein interaction motif of about 100 amino acids, known as the BTB/POZ domain. Members include transcription factors, oncogenic proteins, ion channel proteins, and potassium channel tetramerization domain (KCTD) prot…
GH_D09G1108	15	280	4.39677e-83	251.377	cl23804	CAF1 superfamily	CAF1 family ribonuclease; The major pathways of mRNA turnover in eukaryotes initiate with shortening of the polyA tail. CAF1 encodes a critical component of the major cytoplasmic deadenylase in yeast. Both Caf1p is required for normal mRNA deadenylation in vivo and localizes to the cytoplasm. Caf1p copurifies with a Ccr4p-dependent polyA-specific exonuclease activity. Some members of this family …
GH_D10G0601	209	232	1.76723e-07	46.292	cl39181	CCT_2 superfamily	Divergent CCT motif; This short motif is found in a number of plant proteins. It appears to be related to the N-terminal half of the CCT motif. The CCT motif is about 45 amino acids long and contains a putative nuclear localization signal within the second half of the CCT motif.
GH_D06G0300	102	135	1.61519e-08	47.2504	cl06008	CHCH superfamily	CHCH domain; we have identified a conserved motif in the LOC118487 protein that we have called the CHCH motif. Alignment of this protein with related members showed the presence of three subgroups of proteins, which are called the S (Small), N (N-terminal extended) and C (C-terminal extended) subgroups. All three sub-groups of proteins have in common that they contain a predicted conserved [coile…
GH_D05G1757	142	215	0.0026706	37.5208	cl01483	Com_YlbF superfamily	Control of competence regulator ComK, YlbF/YmcA; YlbF Is a family of short Gram-positive and archaeal proteins that includes both YlbF and YmcA which may interact synergistically. The family is necessary for correct biofilm formation, as null mutants of ymcA and ylbF fail to form pellicles at air-liquid interfaces and grow on solid media as smooth, undifferentiated colonies. During development, Y…
GH_A05G1859	136	192	4.99437e-23	92.1372	cl13408	DUF3475 superfamily	Domain of unknown function (DUF3475); This presumed domain is functionally uncharacterized. This domain is found in eukaryotes. This domain is about 60 amino acids in length. This domain is found associated with pfam05003.
GH_A05G1859	355	438	1.12458e-39	139.979	cl04883	DUF668 superfamily	Protein of unknown function (DUF668); Uncharacterized plant protein.
GH_A01G0684	48	100	4.71199e-12	56.4187	cl08302	EFh superfamily	EF-hand, calcium binding motif; A diverse superfamily of calcium sensors and calcium signal modulators; most examples in this alignment model have 2 active canonical EF hands. Ca2+ binding induces a conformational change in the EF-hand motif, leading to the activation or inactivation of target proteins. EF-hands tend to occur in pairs or higher copy numbers.
GH_A09G1400	239	447	3.38427e-33	126.319	cl11394	Glyco_tranf_GTA_type superfamily	Glycosyltransferase family A (GT-A) includes diverse families of glycosyl transferases with a common GT-A type structural fold; Glycosyltransferases (GTs) are enzymes that synthesize oligosaccharides, polysaccharides, and glycoconjugates by transferring the sugar moiety from an activated nucleotide-sugar donor to an acceptor molecule, which may be a growing oligosaccharide, a lipid, or a protein.…
GH_A01G0704	217	580	1.35023e-169	485.625	cl15987	GRAS superfamily	GRAS domain family; Proteins in the GRAS (GAI, RGA, SCR) family are known as major players in gibberellin (GA) signaling, which regulates various aspects of plant growth and development. Mutation of the SCARECROW (SCR) gene results in a radial pattern defect, loss of a ground tissue layer, in the root. The PAT1 protein is involved in phytochrome A signal transduction. A sequence, structure and ev…
GH_D07G2240	103	224	2.35535e-49	158.111	cl02776	GST_C_family superfamily	C-terminal, alpha helical domain of the Glutathione S-transferase family; Glutathione S-transferase (GST) family, C-terminal alpha helical domain; a large, diverse group of cytosolic dimeric proteins involved in cellular detoxification by catalyzing the conjugation of glutathione (GSH) with a wide range of endogenous and xenobiotic alkylating agents, including carcinogens, therapeutic drugs, envi…
GH_A05G2915	26	136	1.97276e-06	46.5073	cl16494	GUB_WAK_bind superfamily	Wall-associated receptor kinase galacturonan-binding; This cysteine-rich GUB_WAK_bind domain is the extracellular part of this serine/threonine kinase that binds to the cell-wall pectins.
GH_D01G0633	846	1136	0.00653259	40.4201	cl25860	Hamartin superfamily	Hamartin protein; This family includes the hamartin protein which is thought to function as a tumor suppressor. The hamartin protein interacts with the tuberin protein pfam03542. Tuberous sclerosis complex (TSC) is an autosomal dominant disorder and is characterized by the presence of hamartomas in many organs, such as brain, skin, heart, lung, and kidney. It is caused by mutation either TSC1 or …
GH_D05G3108	206	465	4.33835e-177	496.576	cl06179	Hs1pro-1_C superfamily	Hs1pro-1 protein C-terminus; This family represents the C-terminus (approximately 270 residues) of a number of plant Hs1pro-1 proteins, which are believed to confer nematode resistance.
GH_D05G3108	1	203	2.00796e-112	329.954	cl06319	Hs1pro-1_N superfamily	Hs1pro-1 N-terminus; This family represents the N-terminus (approximately 180 residues) of plant Hs1pro-1, which is believed to confer resistance to nematodes.
GH_D09G1466	98	201	3.11529e-08	49.6391	cl12118	LEA_2 superfamily	Late embryogenesis abundant protein; Different types of LEA proteins are expressed at different stages of late embryogenesis in higher plant seed embryos and under conditions of dehydration stress. The function of these proteins is unknown. This family represents a group of LEA proteins that appear to be distinct from those in pfam02987. The family DUF1511, pfam07427, has now been merged into thi…
GH_A05G1532	118	304	3.49745e-30	117.486	cl02616	MACPF superfamily	MAC/Perforin domain; The membrane-attack complex (MAC) of the complement system forms transmembrane channels. These channels disrupt the phospholipid bilayer of target cells, leading to cell lysis and death. A number of proteins participate in the assembly of the MAC. Freshly activated C5b binds to C6 to form a C5b-6 complex, then to C7 forming the C5b-7 complex. The C5b-7 complex binds to C8, wh…
GH_A05G1605	108	320	6.94545e-34	127.886	cl02616	MACPF superfamily	MAC/Perforin domain; The membrane-attack complex (MAC) of the complement system forms transmembrane channels. These channels disrupt the phospholipid bilayer of target cells, leading to cell lysis and death. A number of proteins participate in the assembly of the MAC. Freshly activated C5b binds to C6 to form a C5b-6 complex, then to C7 forming the C5b-7 complex. The C5b-7 complex binds to C8, wh…
GH_A06G2298	108	319	1.14911e-34	130.197	cl02616	MACPF superfamily	MAC/Perforin domain; The membrane-attack complex (MAC) of the complement system forms transmembrane channels. These channels disrupt the phospholipid bilayer of target cells, leading to cell lysis and death. A number of proteins participate in the assembly of the MAC. Freshly activated C5b binds to C6 to form a C5b-6 complex, then to C7 forming the C5b-7 complex. The C5b-7 complex binds to C8, wh…
GH_D02G0041	106	318	8.00691e-28	110.937	cl02616	MACPF superfamily	MAC/Perforin domain; The membrane-attack complex (MAC) of the complement system forms transmembrane channels. These channels disrupt the phospholipid bilayer of target cells, leading to cell lysis and death. A number of proteins participate in the assembly of the MAC. Freshly activated C5b binds to C6 to form a C5b-6 complex, then to C7 forming the C5b-7 complex. The C5b-7 complex binds to C8, wh…
GH_D05G1561	118	304	1.327e-30	118.641	cl02616	MACPF superfamily	MAC/Perforin domain; The membrane-attack complex (MAC) of the complement system forms transmembrane channels. These channels disrupt the phospholipid bilayer of target cells, leading to cell lysis and death. A number of proteins participate in the assembly of the MAC. Freshly activated C5b binds to C6 to form a C5b-6 complex, then to C7 forming the C5b-7 complex. The C5b-7 complex binds to C8, wh…
GH_D05G1632	108	320	7.90216e-34	127.886	cl02616	MACPF superfamily	MAC/Perforin domain; The membrane-attack complex (MAC) of the complement system forms transmembrane channels. These channels disrupt the phospholipid bilayer of target cells, leading to cell lysis and death. A number of proteins participate in the assembly of the MAC. Freshly activated C5b binds to C6 to form a C5b-6 complex, then to C7 forming the C5b-7 complex. The C5b-7 complex binds to C8, wh…
GH_D06G2336	108	319	2.98543e-34	129.042	cl02616	MACPF superfamily	MAC/Perforin domain; The membrane-attack complex (MAC) of the complement system forms transmembrane channels. These channels disrupt the phospholipid bilayer of target cells, leading to cell lysis and death. A number of proteins participate in the assembly of the MAC. Freshly activated C5b binds to C6 to form a C5b-6 complex, then to C7 forming the C5b-7 complex. The C5b-7 complex binds to C8, wh…
GH_D09G2265	108	320	2.55398e-27	109.396	cl02616	MACPF superfamily	MAC/Perforin domain; The membrane-attack complex (MAC) of the complement system forms transmembrane channels. These channels disrupt the phospholipid bilayer of target cells, leading to cell lysis and death. A number of proteins participate in the assembly of the MAC. Freshly activated C5b binds to C6 to form a C5b-6 complex, then to C7 forming the C5b-7 complex. The C5b-7 complex binds to C8, wh…
GH_D12G0443	105	317	3.12102e-37	137.131	cl02616	MACPF superfamily	MAC/Perforin domain; The membrane-attack complex (MAC) of the complement system forms transmembrane channels. These channels disrupt the phospholipid bilayer of target cells, leading to cell lysis and death. A number of proteins participate in the assembly of the MAC. Freshly activated C5b binds to C6 to form a C5b-6 complex, then to C7 forming the C5b-7 complex. The C5b-7 complex binds to C8, wh…
GH_A07G1557	12	281	2.24871e-72	221.342	cl21454	NADB_Rossmann superfamily	Rossmann-fold NAD(P)(+)-binding proteins; A large family of proteins that share a Rossmann-fold NAD(P)H/NAD(P)(+) binding (NADB) domain. The NADB domain is found in numerous dehydrogenases of metabolic pathways such as glycolysis, and many other redox enzymes. NAD binding involves numerous hydrogen-bonds and van der Waals contacts, in particular H-bonding of residues in a turn between the first s…
GH_D07G1191	5	133	3.29651e-25	94.7042	cl03558	NAM superfamily	No apical meristem (NAM) protein; This is a family of no apical meristem (NAM) proteins these are plant development proteins. Mutations in NAM result in the failure to develop a shoot apical meristem in petunia embryos. NAM is indicated as having a role in determining positions of meristems and primordial. One member of this family NAP (NAC-like, activated by AP3/PI) is encoded by the target gene…
GH_D07G0379	211	459	4.00796e-94	287.83	cl03827	NPH3 superfamily	NPH3 family; Phototropism of Arabidopsis thaliana seedlings in response to a blue light source is initiated by nonphototropic hypocotyl 1 (NPH1), a light-activated serine-threonine protein kinase. Mutations in NPH3 disrupt early signaling occurring downstream of the NPH1 photoreceptor. The NPH3 gene encodes a NPH1-interacting protein. NPH3 is a member of a large protein family, apparently specifi…
GH_D12G0956	217	470	2.50961e-111	332.128	cl03827	NPH3 superfamily	NPH3 family; Phototropism of Arabidopsis thaliana seedlings in response to a blue light source is initiated by nonphototropic hypocotyl 1 (NPH1), a light-activated serine-threonine protein kinase. Mutations in NPH3 disrupt early signaling occurring downstream of the NPH1 photoreceptor. The NPH3 gene encodes a NPH1-interacting protein. NPH3 is a member of a large protein family, apparently specifi…
GH_D11G3707	5	101	1.91913e-21	86.1115	cl03870	NPL superfamily	Nucleoplasmin-like domain; Nucleoplasmin-like domain.
GH_D06G0708	51	381	0	723.101	cl29893	Pectinesterase superfamily	Pectinesterase; Pectinesterase.
GH_A05G2915	311	578	2.64785e-84	264.52	cl21453	PKc_like superfamily	Protein Kinases, catalytic domain; The protein kinase superfamily is mainly composed of the catalytic domains of serine/threonine-specific and tyrosine-specific protein kinases. It also includes RIO kinases, which are atypical serine protein kinases, aminoglycoside phosphotransferases, and choline kinases. These proteins catalyze the transfer of the gamma-phosphoryl group from ATP to hydroxyl gro…
GH_D03G0092	77	337	1.4496e-127	372.965	cl21453	PKc_like superfamily	Protein Kinases, catalytic domain; The protein kinase superfamily is mainly composed of the catalytic domains of serine/threonine-specific and tyrosine-specific protein kinases. It also includes RIO kinases, which are atypical serine protein kinases, aminoglycoside phosphotransferases, and choline kinases. These proteins catalyze the transfer of the gamma-phosphoryl group from ATP to hydroxyl gro…
GH_D05G3270	324	596	2.79353e-93	288.788	cl21453	PKc_like superfamily	Protein Kinases, catalytic domain; The protein kinase superfamily is mainly composed of the catalytic domains of serine/threonine-specific and tyrosine-specific protein kinases. It also includes RIO kinases, which are atypical serine protein kinases, aminoglycoside phosphotransferases, and choline kinases. These proteins catalyze the transfer of the gamma-phosphoryl group from ATP to hydroxyl gro…
GH_D10G1218	103	376	1.59703e-95	286.476	cl21453	PKc_like superfamily	Protein Kinases, catalytic domain; The protein kinase superfamily is mainly composed of the catalytic domains of serine/threonine-specific and tyrosine-specific protein kinases. It also includes RIO kinases, which are atypical serine protein kinases, aminoglycoside phosphotransferases, and choline kinases. These proteins catalyze the transfer of the gamma-phosphoryl group from ATP to hydroxyl gro…
GH_D11G2288	3	259	0	574.024	cl21453	PKc_like superfamily	Protein Kinases, catalytic domain; The protein kinase superfamily is mainly composed of the catalytic domains of serine/threonine-specific and tyrosine-specific protein kinases. It also includes RIO kinases, which are atypical serine protein kinases, aminoglycoside phosphotransferases, and choline kinases. These proteins catalyze the transfer of the gamma-phosphoryl group from ATP to hydroxyl gro…
GH_A05G2629	240	278	0.000132059	38.7168	cl11166	Plant_zn_clust superfamily	Plant zinc cluster domain; This zinc binding domain was identified by Babu and colleagues and found associated with the WRKY domain pfam03106.
GH_D03G1071	33	462	0	891.797	cl29773	PLN00093 superfamily	geranylgeranyl diphosphate reductase; Provisional
GH_A10G2472	2	716	0	1416.8	cl33488	PLN02418 superfamily	delta-1-pyrroline-5-carboxylate synthase
GH_A13G0264	1	335	2.14204e-71	225.903	cl33617	PLN02984 superfamily	oxidoreductase, 2OG-Fe(II) oxygenase family protein
GH_A08G0202	1	753	0	1115.48	cl31551	PLN03012 superfamily	Camelliol C synthase
GH_A09G1277	211	572	1.97888e-13	73.3661	cl33631	PLN03081 superfamily	pentatricopeptide (PPR) repeat-containing protein; Provisional
GH_A06G0154	19	148	1.76049e-33	123.934	cl33633	PLN03091 superfamily	hypothetical protein; Provisional
GH_A03G0387	138	390	2.06123e-91	275.359	cl00120	PP2Cc superfamily	Serine/threonine phosphatases, family 2C, catalytic domain; The protein architecture and deduced catalytic mechanism of PP2C phosphatases are similar to the PP1, PP2A, PP2B family of protein Ser/Thr phosphatases, with which PP2C shares no sequence similarity.
GH_A06G1904	95	461	0	720.099	cl04247	PRONE superfamily	PRONE (Plant-specific Rop nucleotide exchanger); This is a functional guanine exchange factor (GEF) of plant Rho GTPase.
GH_D03G0092	374	519	1.02678e-17	79.8054	cl33172	PTZ00184 superfamily	calmodulin; Provisional
GH_D05G1046	88	132	5.46389e-11	57.8471	cl17238	RING_Ubox superfamily	The superfamily of RING finger (Really Interesting New Gene) domain and U-box domain; RING finger is a specialized type of Zn-finger of 40 to 60 residues that binds two atoms of zinc. It is defined by the "cross-brace" motif that chelates zinc atoms by eight amino acid residues, typically Cys or His, arranged in a characteristic spacing. Canonical RING motifs have been categorized as two major su…
GH_A09G1196	119	171	7.79177e-15	66.6585	cl21498	SANT superfamily	'SWI3, ADA2, N-CoR and TFIIIB' DNA-binding domains. Tandem copies of the domain bind telomeric DNA tandem repeatsas part of the capping complex. Binding is sequence dependent for repeats which contain the G/C rich motif [C2-3 A (CA)1-6]. The domain is also found in regulatory transcriptional repressor complexes where it also binds DNA.
GH_A09G1196	25	71	1.99407e-07	46.0294	cl21498	SANT superfamily	'SWI3, ADA2, N-CoR and TFIIIB' DNA-binding domains. Tandem copies of the domain bind telomeric DNA tandem repeatsas part of the capping complex. Binding is sequence dependent for repeats which contain the G/C rich motif [C2-3 A (CA)1-6]. The domain is also found in regulatory transcriptional repressor complexes where it also binds DNA.
GH_A09G0876	34	209	7.31133e-51	162.245	cl04561	Senescence_reg superfamily	Senescence regulator; This protein regulates the expression of proteins associated with leaf senescence in plants.
GH_D08G0012	63	168	4.83343e-36	122.955	cl04561	Senescence_reg superfamily	Senescence regulator; This protein regulates the expression of proteins associated with leaf senescence in plants.
GH_A11G2733	29	346	3.72649e-130	375.03	cl01053	SGNH_hydrolase superfamily	SGNH_hydrolase, or GDSL_hydrolase, is a diverse family of lipases and esterases. The tertiary fold of the enzyme is substantially different from that of the alpha/beta hydrolase family and unique among all known hydrolases; its active site closely resembles the typical Ser-His-Asp(Glu) triad from other serine hydrolases, but may lack the carboxlic acid.
GH_D06G0329	45	103	2.19124e-11	55.2572	cl22856	SNARE superfamily	SNARE motif; SNARE (soluble N-ethylmaleimide-sensitive factor attachment protein receptor) proteins consist of coiled-coil helices (called SNARE motifs) which mediate the interactions between SNARE proteins, and a transmembrane domain. The SNARE complex mediates membrane fusion, important for trafficking of newly synthesized proteins, recycling of pre-existing proteins and organelle formation. SN…
GH_D12G1861	10	278	3.02706e-164	456.276	cl19107	SPFH_like superfamily	core domain of the SPFH (stomatin, prohibitin, flotillin, and HflK/C) superfamily; This model summarizes proteins similar to stomatin, prohibitin, flotillin, HflK/C (SPFH) and podocin. The conserved domain common to the SPFH superfamily has also been referred to as the Band 7 domain. Many superfamily members are associated with lipid rafts. Individual proteins of the SPFH superfamily may cluster …
GH_D05G3270	35	129	1.19311e-14	69.7661	cl03296	Stress-antifung superfamily	Salt stress response/antifungal; This domain is often found in association with the kinase domains pfam00069 or pfam07714. In many proteins it is duplicated. It contains six conserved cysteines which are involved in disulphide bridges. It has a role in salt stress response and has antifungal activity.
GH_D05G3270	143	235	9.87641e-11	58.5954	cl03296	Stress-antifung superfamily	Salt stress response/antifungal; This domain is often found in association with the kinase domains pfam00069 or pfam07714. In many proteins it is duplicated. It contains six conserved cysteines which are involved in disulphide bridges. It has a role in salt stress response and has antifungal activity.
GH_D01G0633	718	840	0.00549885	40.4872	cl36875	sucB superfamily	2-oxoglutarate dehydrogenase complex dihydrolipoamide succinyltransferase (E2 component); This model describes the TCA cycle 2-oxoglutarate system E2 component, dihydrolipoamide succinyltransferase. It is closely related to the pyruvate dehydrogenase E2 component, dihydrolipoamide acetyltransferase. The seed for this model includes mitochondrial and Gram-negative bacterial forms. Mycobacterial ca…
GH_A01G1118	14	109	1.80755e-36	119.2	cl00388	Thioredoxin_like superfamily	Protein Disulfide Oxidoreductases and Other Proteins with a Thioredoxin fold; The thioredoxin (TRX)-like superfamily is a large, diverse group of proteins containing a TRX fold. Many members contain a classic TRX domain with a redox active CXXC motif. They function as protein disulfide oxidoreductases (PDOs), altering the redox state of target proteins via the reversible oxidation of their active…
GH_D07G2240	19	92	9.27687e-43	139.335	cl00388	Thioredoxin_like superfamily	Protein Disulfide Oxidoreductases and Other Proteins with a Thioredoxin fold; The thioredoxin (TRX)-like superfamily is a large, diverse group of proteins containing a TRX fold. Many members contain a classic TRX domain with a redox active CXXC motif. They function as protein disulfide oxidoreductases (PDOs), altering the redox state of target proteins via the reversible oxidation of their active…
GH_D10G0601	112	145	8.60866e-15	66.2427	cl05618	tify superfamily	tify domain; This short possible domain is found in a variety of plant transcription factors that contain GATA domains as well as other motifs. Although previously known as the Zim domain this is now called the tify domain after its most conserved amino acids. TIFY proteins can be further classified into two groups depending on the presence (group I) or absence (group II) of a C2C2-GATA domain. F…
GH_D05G3879	5	101	2.43899e-23	86.0311	cl02346	Tmemb_14 superfamily	Transmembrane proteins 14C; This family of short membrane proteins are as yet uncharacterized.
GH_D01G0633	820	983	8.68949e-07	53.4572	cl36437	valS superfamily	valyl-tRNA synthetase; Provisional
GH_A01G2096	112	134	3.87785e-07	44.6602	cl05313	VQ superfamily	VQ motif; This short motif is found in a variety of plant proteins. These proteins vary greatly in length and are mostly composed of low complexity regions. They all conserve a short motif FXhVQChTG, where X is any amino acid and h is a hydrophobic amino acid. The function of this motif is uncertain, however one protein in this family has been found to bind the SigA sigma factor. It would seem pl…
GH_D10G2155	30	57	2.52734e-07	43.8898	cl05313	VQ superfamily	VQ motif; This short motif is found in a variety of plant proteins. These proteins vary greatly in length and are mostly composed of low complexity regions. They all conserve a short motif FXhVQChTG, where X is any amino acid and h is a hydrophobic amino acid. The function of this motif is uncertain, however one protein in this family has been found to bind the SigA sigma factor. It would seem pl…
GH_D05G1046	630	703	1.10625e-27	106.131	cl20594	Vwaint superfamily	VWA / Hh protein intein-like; VWA-Hint proteins carry this conserved domain of around 300 residues, now named the Vwaint domain. Such proteins do not seem to have a signal peptide for secretion. Generally, this domain lies between the N-terminal VWA domain and the more C-terminal 'Vint'-type Hint domain. The exact function of this domain is not known.
GH_D05G1046	278	452	9.56522e-56	187.597	cl00057	vWFA superfamily	Von Willebrand factor type A (vWA) domain was originally found in the blood coagulation protein von Willebrand factor (vWF). Typically, the vWA domain is made up of approximately 200 amino acid residues folded into a classic a/b para-rossmann type of fold. The vWA domain, since its discovery, has drawn great interest because of its widespread occurrence and its involvement in a wide variety of im…
GH_A05G2629	280	338	7.47595e-35	121.825	cl03892	WRKY superfamily	WRKY DNA -binding domain; WRKY DNA -binding domain.
GH_D05G1757	324	380	2.59229e-34	123.751	cl03892	WRKY superfamily	WRKY DNA -binding domain; WRKY DNA -binding domain.
GH_D08G1341	129	189	4.09493e-38	130.299	cl03892	WRKY superfamily	WRKY DNA -binding domain; WRKY DNA -binding domain.
GH_D11G1027	111	171	4.22335e-35	121.825	cl03892	WRKY superfamily	WRKY DNA -binding domain; WRKY DNA -binding domain.
GH_D01G1486	31	249	4.11522e-24	95.9985	cl21557	Yip1 superfamily	Yip1 domain; The Yip1 integral membrane domain contains four transmembrane alpha helices. The domain is characterized by the motifs DLYGP and GY. The Yip1 protein is a golgi protein involved in vesicular transport that interacts with GTPases.
GH_A03G2075	108	133	5.76792e-09	50.3362	cl16471	zf-C2H2_6 superfamily	C2H2-type zinc finger; C2H2-type zinc finger.
GH_A03G2075	161	186	1.20558e-08	49.5658	cl16471	zf-C2H2_6 superfamily	C2H2-type zinc finger; C2H2-type zinc finger.
GH_A13G0215	41	67	4.8534e-08	46.4842	cl16471	zf-C2H2_6 superfamily	C2H2-type zinc finger; C2H2-type zinc finger.
GH_A13G0215	88	112	1.11885e-05	40.321	cl16471	zf-C2H2_6 superfamily	C2H2-type zinc finger; C2H2-type zinc finger.
GH_D13G2560	41	67	3.89357e-08	46.8694	cl16471	zf-C2H2_6 superfamily	C2H2-type zinc finger; C2H2-type zinc finger.
GH_D13G2560	83	107	1.87316e-06	42.247	cl16471	zf-C2H2_6 superfamily	C2H2-type zinc finger; C2H2-type zinc finger.
b
Query	From	To	E-Value	Bitscore	Accession	Short name	Definition
GH_D11G1526	29	99	9.97739e-18	70.4758	cl07890	AAI_LTSS superfamily	AAI_LTSS: Alpha-Amylase Inhibitors (AAI), Lipid Transfer (LT) and Seed Storage (SS) Protein family; a protein family unique to higher plants that includes cereal-type alpha-amylase inhibitors, lipid transfer proteins, seed storage proteins, and similar proteins. Proteins in this family are known to play important roles, in defending plants from insects and pathogens, lipid transport between intra…
GH_D12G1720	45	106	5.5302e-13	58.9775	cl07890	AAI_LTSS superfamily	AAI_LTSS: Alpha-Amylase Inhibitors (AAI), Lipid Transfer (LT) and Seed Storage (SS) Protein family; a protein family unique to higher plants that includes cereal-type alpha-amylase inhibitors, lipid transfer proteins, seed storage proteins, and similar proteins. Proteins in this family are known to play important roles, in defending plants from insects and pathogens, lipid transport between intra…
GH_D04G1229	12	97	4.39094e-30	102.578	cl00551	Acylphosphatase superfamily	Acylphosphatase; Acylphosphatase.
GH_A01G1945	141	184	0.0070589	34.8524	cl17173	AdoMet_MTases superfamily	S-adenosylmethionine-dependent methyltransferases (SAM or AdoMet-MTase), class I; AdoMet-MTases are enzymes that use S-adenosyl-L-methionine (SAM or AdoMet) as a substrate for methyltransfer, creating the product S-adenosyl-L-homocysteine (AdoHcy). There are at least five structurally distinct families of AdoMet-MTases, class I being the largest and most diverse. Within this class enzymes can be …
GH_D07G0419	6	69	8.65729e-37	122.374	cl00033	AP2 superfamily	DNA-binding domain found in transcription regulators in plants such as APETALA2 and EREBP (ethylene responsive element binding protein). In EREBPs the domain specifically binds to the 11bp GCC box of the ethylene response element (ERE), a promotor element essential for ethylene responsiveness. EREBPs and the C-repeat binding factor CBF1, which is involved in stress response, contain a single copy…
GH_D13G1938	25	140	1.01412e-73	215.563	cl23505	Barwin superfamily	Barwin family; Barwin family.
GH_D08G2318	2	59	0.000593607	36.7313	cl00081	bHLH_SF superfamily	basic Helix Loop Helix (bHLH) domain superfamily; bHLH proteins are transcriptional regulators that are found in organisms from yeast to humans. Members of the bHLH superfamily have two highly conserved and functionally distinct regions. The basic part is at the amino end of the bHLH that may bind DNA to a consensus hexanucleotide sequence known as the E box (CANNTG). Different families of bHLH p…
GH_D13G1247	91	384	2.90645e-159	456.587	cl06775	Calmodulin_bind superfamily	Calmodulin binding protein-like; The members of this family are putative or actual calmodulin binding proteins expressed by various plant species. Some members are known to be involved in the induction of plant defense responses. However, their precise function in this regards is as yet unknown.
GH_D06G2057	7	325	8.89958e-20	86.602	cl00042	CASc superfamily	Caspase, interleukin-1 beta converting enzyme (ICE) homologues; Cysteine-dependent aspartate-directed proteases that mediate programmed cell death (apoptosis). Caspases are synthesized as inactive zymogens and activated by proteolysis of the peptide backbone adjacent to an aspartate. The resulting two subunits associate to form an (alpha)2(beta)2-tetramer which is the active enzyme. Activation of…
GH_D06G2059	7	325	8.89958e-20	86.602	cl00042	CASc superfamily	Caspase, interleukin-1 beta converting enzyme (ICE) homologues; Cysteine-dependent aspartate-directed proteases that mediate programmed cell death (apoptosis). Caspases are synthesized as inactive zymogens and activated by proteolysis of the peptide backbone adjacent to an aspartate. The resulting two subunits associate to form an (alpha)2(beta)2-tetramer which is the active enzyme. Activation of…
GH_D06G2452	7	324	1.14443e-24	99.6988	cl00042	CASc superfamily	Caspase, interleukin-1 beta converting enzyme (ICE) homologues; Cysteine-dependent aspartate-directed proteases that mediate programmed cell death (apoptosis). Caspases are synthesized as inactive zymogens and activated by proteolysis of the peptide backbone adjacent to an aspartate. The resulting two subunits associate to form an (alpha)2(beta)2-tetramer which is the active enzyme. Activation of…
GH_D12G1727	112	293	6.50939e-46	162.844	cl01369	CHASE superfamily	CHASE domain; This domain is found in the extracellular portion of receptor-like proteins - such as serine/threonine kinases and adenylyl cyclases. Predicted to be a ligand binding domain.
GH_A13G1721	24	120	2.29571e-46	152.422	cl19115	Cupredoxin superfamily	Cupredoxin superfamily; Cupredoxins contain type I copper centers and are involved in inter-molecular electron transfer reactions. Cupredoxins are blue copper proteins, having an intense blue color due to the presence of a mononuclear type 1 (T1) copper site. Structurally, the cupredoxin-like fold consists of a beta-sandwich with 7 strands in 2 beta-sheets, which is arranged in a Greek-key beta-b…
GH_D13G1675	24	120	1.57563e-46	153.192	cl19115	Cupredoxin superfamily	Cupredoxin superfamily; Cupredoxins contain type I copper centers and are involved in inter-molecular electron transfer reactions. Cupredoxins are blue copper proteins, having an intense blue color due to the presence of a mononuclear type 1 (T1) copper site. Structurally, the cupredoxin-like fold consists of a beta-sandwich with 7 strands in 2 beta-sheets, which is arranged in a Greek-key beta-b…
GH_A05G2246	64	537	0	1095.91	cl03230	DAHP_synth_2 superfamily	Class-II DAHP synthetase family; Members of this family are aldolase enzymes that catalyze the first step of the shikimate pathway.
GH_D05G1848	145	201	4.90519e-10	55.5833	cl20205	Dehydrin superfamily	Dehydrin; Dehydrin.
GH_D05G0451	213	262	4.86725e-21	83.7549	cl06707	DUF1639 superfamily	Protein of unknown function (DUF1639); This approximately 50 residue region is found in a number of sequences derived from hypothetical plant proteins. This region features a highly basic 5 amino-acid stretch towards its centre.
GH_D11G1179	73	187	3.48736e-41	136.218	cl13815	DUF3675 superfamily	Protein of unknown function (DUF3675); This domain family is found in eukaryotes, and is approximately 120 amino acids in length. The family is found in association with pfam00097. There are two completely conserved residues (R and L) that may be functionally important.
GH_A01G0165	9	83	5.96216e-16	65.4423	cl13983	DUF3774 superfamily	Wound-induced protein; This family of proteins is found in eukaryotes. Proteins in this family are typically between 81 and 97 amino acids in length. The proteins in the family are often annotated as wound-induced proteins however there is little accompanying literature to confirm this.
GH_D01G0154	9	83	1.22626e-15	64.6719	cl13983	DUF3774 superfamily	Wound-induced protein; This family of proteins is found in eukaryotes. Proteins in this family are typically between 81 and 97 amino acids in length. The proteins in the family are often annotated as wound-induced proteins however there is little accompanying literature to confirm this.
GH_A01G2253	433	487	0.00341214	38.0395	cl16789	DUF4378 superfamily	Domain of unknown function (DUF4378); Domain of unknown function (DUF4378).
GH_A01G1807	79	147	0.000687392	38.7138	cl04804	DUF641 superfamily	Plant protein of unknown function (DUF641); Plant protein of unknown function.
GH_D13G1575	5	111	3.19452e-48	149.213	cl00229	eIF1_SUI1_like superfamily	Eukaryotic initiation factor 1 and related proteins; Members of the eIF1/SUI1 (eukaryotic initiation factor 1) family are found in eukaryotes, archaea, and some bacteria; eukaryotic members are understood to play an important role in accurate initiator codon recognition during translation initiation. eIF1 interacts with 18S rRNA in the 40S ribosomal subunit during eukaryotic translation initiatio…
GH_A08G2886	506	582	5.84547e-12	61.2277	cl16514	gag_pre-integrs superfamily	GAG-pre-integrase domain; This domain is found associated with retroviral insertion elements and lies just upstream of the integrase region on the polyproteins.
GH_D05G1900	43	102	3.62926e-26	91.525	cl03667	GASA superfamily	Gibberellin regulated protein; This is the GASA gibberellin regulated cysteine rich protein family. The expression of these proteins is up-regulated by the plant hormone gibberellin, most of these proteins have some role in plant development. There are 12 cysteine residues conserved within the alignment giving the potential for these proteins to posses 6 disulphide bonds.
GH_D06G0022	43	102	2.70005e-26	91.9102	cl03667	GASA superfamily	Gibberellin regulated protein; This is the GASA gibberellin regulated cysteine rich protein family. The expression of these proteins is up-regulated by the plant hormone gibberellin, most of these proteins have some role in plant development. There are 12 cysteine residues conserved within the alignment giving the potential for these proteins to posses 6 disulphide bonds.
GH_D05G4035	1	450	1.94572e-131	387.088	cl10013	Glycosyltransferase_GTB-type superfamily	glycosyltransferase family 1 and related proteins with GTB topology; Glycosyltransferases catalyze the transfer of sugar moieties from activated donor molecules to specific acceptor molecules, forming glycosidic bonds. The acceptor molecule can be a lipid, a protein, a heterocyclic compound, or another carbohydrate residue. The structures of the formed glycoconjugates are extremely diverse, refle…
GH_A06G0066	299	338	1.03925e-20	84.8892	cl00084	homeodomain superfamily	Homeodomain; DNA binding domains involved in the transcriptional regulation of key eukaryotic developmental processes; may bind to DNA as monomers or as homo- and/or heterodimers, in a sequence-specific manner.
GH_D13G0734	19	182	2.65097e-63	199.59	cl04048	Ist1 superfamily	Regulator of Vps4 activity in the MVB pathway; ESCRT-I, -II, and -III are endosomal sorting complexes required for transporting proteins and carry out cargo sorting and vesicle formation in the multivesicular bodies, MVBs, pathway. These complexes are transiently recruited from the cytoplasm to the endosomal membrane where they bind transmembrane proteins previously marked for degradation by mono…
GH_D03G0319	29	286	4.32355e-168	465.906	cl22861	LamG superfamily	Laminin G domain; Laminin G-like domains are usually Ca++ mediated receptors that can have binding sites for steroids, beta1 integrins, heparin, sulfatides, fibulin-1, and alpha-dystroglycans. Proteins that contain LamG domains serve a variety of purposes including signal transduction via cell-surface steroid receptors, adhesion, migration and differentiation through mediation of cell adhesion mo…
GH_D13G1525	24	389	0	578.374	cl00160	LbetaH superfamily	Left-handed parallel beta-Helix (LbetaH or LbH) domain: The alignment contains 5 turns, each containing three imperfect tandem repeats of a hexapeptide repeat motif (X-[STAV]-X-[LIV]-[GAED]-X). Proteins containing hexapeptide repeats are often enzymes showing acyltransferase activity, however, some subfamilies in this hierarchy also show activities related to ion transport or translation initiati…
GH_A11G0963	44	140	2.01295e-26	95.4778	cl12118	LEA_2 superfamily	Late embryogenesis abundant protein; Different types of LEA proteins are expressed at different stages of late embryogenesis in higher plant seed embryos and under conditions of dehydration stress. The function of these proteins is unknown. This family represents a group of LEA proteins that appear to be distinct from those in pfam02987. The family DUF1511, pfam07427, has now been merged into thi…
GH_A01G1999	105	296	2.46414e-35	131.738	cl02616	MACPF superfamily	MAC/Perforin domain; The membrane-attack complex (MAC) of the complement system forms transmembrane channels. These channels disrupt the phospholipid bilayer of target cells, leading to cell lysis and death. A number of proteins participate in the assembly of the MAC. Freshly activated C5b binds to C6 to form a C5b-6 complex, then to C7 forming the C5b-7 complex. The C5b-7 complex binds to C8, wh…
GH_A05G3956	100	310	3.46606e-31	120.182	cl02616	MACPF superfamily	MAC/Perforin domain; The membrane-attack complex (MAC) of the complement system forms transmembrane channels. These channels disrupt the phospholipid bilayer of target cells, leading to cell lysis and death. A number of proteins participate in the assembly of the MAC. Freshly activated C5b binds to C6 to form a C5b-6 complex, then to C7 forming the C5b-7 complex. The C5b-7 complex binds to C8, wh…
GH_A09G2250	111	319	7.91145e-28	110.937	cl02616	MACPF superfamily	MAC/Perforin domain; The membrane-attack complex (MAC) of the complement system forms transmembrane channels. These channels disrupt the phospholipid bilayer of target cells, leading to cell lysis and death. A number of proteins participate in the assembly of the MAC. Freshly activated C5b binds to C6 to form a C5b-6 complex, then to C7 forming the C5b-7 complex. The C5b-7 complex binds to C8, wh…
GH_D02G1243	41	571	0	694.963	cl28910	MFS superfamily	Major Facilitator Superfamily; The Major Facilitator Superfamily (MFS) is a large and diverse group of secondary transporters that includes uniporters, symporters, and antiporters. MFS proteins facilitate the transport across cytoplasmic or internal membranes of a variety of substrates including ions, sugar phosphates, drugs, neurotransmitters, nucleosides, amino acids, and peptides. They do so u…
GH_A09G1122	36	500	0	921.781	cl12078	p450 superfamily	Cytochrome P450; Cytochrome P450s are haem-thiolate proteins involved in the oxidative degradation of various compounds. They are particularly well known for their role in the degradation of environmental toxins and mutagens. They can be divided into 4 classes, according to the method by which electrons from NAD(P)H are delivered to the catalytic site. Sequence conservation is relatively low with…
GH_A05G1137	53	360	2.5712e-49	170.279	cl11396	Patatin_and_cPLA2 superfamily	Patatins and Phospholipases; Patatin-like phospholipase. This family consists of various patatin glycoproteins from plants. The patatin protein accounts for up to 40% of the total soluble protein in potato tubers. Patatin is a storage protein, but it also has the enzymatic activity of a lipid acyl hydrolase, catalyzing the cleavage of fatty acids from membrane lipids. Members of this family have …
GH_A13G1721	127	269	4.41917e-10	61.1077	cl33720	PHA03247 superfamily	large tegument protein UL36; Provisional
GH_A05G1889	26	350	3.01174e-48	167.054	cl28283	PLN00411 superfamily	nodulin MtN21 family protein; Provisional
GH_D05G1927	26	350	1.00721e-48	168.21	cl28283	PLN00411 superfamily	nodulin MtN21 family protein; Provisional
GH_A07G0183	8	525	0	897.319	cl31840	PLN02201 superfamily	probable pectinesterase/pectinesterase inhibitor
GH_D07G0194	8	525	0	900.015	cl31840	PLN02201 superfamily	probable pectinesterase/pectinesterase inhibitor
GH_D02G1659	9	912	0	1658.12	cl33458	PLN02305 superfamily	lipoxygenase
GH_D10G0128	65	1152	0	1859.54	cl33462	PLN02316 superfamily	synthase/transferase
GH_A04G1325	3	397	0	755.722	cl29047	PLN02692 superfamily	alpha-galactosidase
GH_A03G2326	1	245	1.07446e-78	237.791	cl33621	PLN03023 superfamily	Expansin-like B1; Provisional
GH_A07G0116	7	736	0	1432.1	cl31552	PLN03059 superfamily	beta-galactosidase; Provisional
GH_D09G2495	27	767	0	917.326	cl31969	PLN03080 superfamily	Probable beta-xylosidase; Provisional
GH_D09G1859	62	189	1.66715e-62	202.129	cl33633	PLN03091 superfamily	hypothetical protein; Provisional
GH_A10G1711	3	208	1.54158e-122	345.117	cl30518	PLN03118 superfamily	Rab family protein; Provisional
GH_D01G1425	140	742	0	592.239	cl33663	PLN03211 superfamily	ABC transporter G-25; Provisional
GH_A06G0066	108	232	2.85203e-62	200.157	cl02677	POX superfamily	Associated with HOX; The function of this domain is unknown. It is often found in plant proteins associated with pfam00046.
GH_D06G2044	414	465	1.95783e-23	93.0644	cl13563	PPO1_DWL superfamily	Polyphenol oxidase middle domain; This domain family is found in bacteria and eukaryotes, and is approximately 50 amino acids in length, and the family is found in association with pfam00264. Most members are annotated as being polyphenol oxidases, and many are from plants or plastids. There is a conserved DWL sequence motif which gives the family its name.
GH_D06G2044	495	625	1.0557e-36	133.174	cl15965	PPO1_KFDV superfamily	Protein of unknown function (DUF_B2219); This domain family is found in eukaryotes, and is typically between 138 and 152 amino acids in length. and the family is found in association with pfam00264. Many members are plant or plastid polyphenol oxidases, and there is a highly conserved sequence motif: KFDV, from which the name derives. This is the C-terminal domain of these oxidases.
GH_D12G1727	369	997	8.98411e-105	348.377	cl35992	PRK11107 superfamily	hybrid sensory histidine kinase BarA; Provisional
GH_D13G1675	133	267	1.20067e-09	59.5043	cl36108	PRK12323 superfamily	DNA polymerase III subunit gamma/tau; DNA polymerase III subunit gamma/tau.
GH_A08G2886	90	212	6.88759e-14	68.8165	cl26047	Retrotran_gag_2 superfamily	gag-polypeptide of LTR copia-type; This family is found in Plants and fungi, and contains LTR-polyproteins, or retrotransposons of the copia-type.
GH_A08G2886	31	67	0.000519918	38.1018	cl39048	Retrotran_gag_3 superfamily	gag-polypeptide of LTR copia-type; This family is found in Plants and fungi, and contains pol polyprotein-like retroelements or retrotransposons of the copia-type. It is a short domain at the very start of these polypeptides.
GH_A01G1807	224	280	6.70021e-11	56.3167	cl17238	RING_Ubox superfamily	The superfamily of RING finger (Really Interesting New Gene) domain and U-box domain; RING finger is a specialized type of Zn-finger of 40 to 60 residues that binds two atoms of zinc. It is defined by the "cross-brace" motif that chelates zinc atoms by eight amino acid residues, typically Cys or His, arranged in a characteristic spacing. Canonical RING motifs have been categorized as two major su…
GH_D11G1179	20	67	2.57263e-18	75.023	cl17238	RING_Ubox superfamily	The superfamily of RING finger (Really Interesting New Gene) domain and U-box domain; RING finger is a specialized type of Zn-finger of 40 to 60 residues that binds two atoms of zinc. It is defined by the "cross-brace" motif that chelates zinc atoms by eight amino acid residues, typically Cys or His, arranged in a characteristic spacing. Canonical RING motifs have been categorized as two major su…
GH_A08G2886	598	706	1.77757e-16	75.7609	cl21549	rve superfamily	Integrase core domain; Integrase mediates integration of a DNA copy of the viral genome into the host chromosome. Integrase is composed of three domains. The amino-terminal domain is a zinc binding domain pfam02022. This domain is the central catalytic domain. The carboxyl terminal domain that is a non-specific DNA binding domain pfam00552. The catalytic domain acts as an endonuclease when two nu…
GH_A01G1807	77	227	0.00702916	37.7716	cl34174	Smc superfamily	Chromosome segregation ATPase [Cell cycle control, cell division, chromosome partitioning]; Chromosome segregation ATPases [Cell division and chromosome partitioning].
GH_scaffold3193_objG0001	34	210	4.37474e-50	160.915	cl11466	STI superfamily	Soybean trypsin inhibitor (Kunitz) family of protease inhibitors. Inhibit proteases by binding with high affinity to their active sites. Trefoil fold, common to interleukins and fibroblast growth factors.
GH_A08G0882	39	120	3.7416e-46	143.834	cl00388	Thioredoxin_like superfamily	Protein Disulfide Oxidoreductases and Other Proteins with a Thioredoxin fold; The thioredoxin (TRX)-like superfamily is a large, diverse group of proteins containing a TRX fold. Many members contain a classic TRX domain with a redox active CXXC motif. They function as protein disulfide oxidoreductases (PDOs), altering the redox state of target proteins via the reversible oxidation of their active…
GH_D12G1649	95	768	0	905.041	cl36026	tynA superfamily	primary-amine oxidase; primary-amine oxidase.
GH_D06G2044	177	407	6.16685e-35	131.022	cl02830	Tyrosinase superfamily	Common central domain of tyrosinase; This family also contains polyphenol oxidases and some hemocyanins. Binds two copper ions via two sets of three histidines. This family is related to pfam00372.
GH_D04G1845	13	399	6.16211e-46	162.182	cl30692	UbiH superfamily	2-polyprenyl-6-methoxyphenol hydroxylase and related FAD-dependent oxidoreductases [Coenzyme transport and metabolism, Energy production and conversion]; 2-polyprenyl-6-methoxyphenol hydroxylase and related FAD-dependent oxidoreductases [Coenzyme metabolism / Energy production and conversion].
GH_A01G0075	297	617	1.1997e-42	157.002	cl39179	VID27 superfamily	VID27 cytoplasmic protein; This is a family of fungal and plant proteins and contains many hypothetical proteins. VID27 is a cytoplasmic protein that plays a potential role in vacuolar protein degradation.
GH_A08G2005	132	253	9.808e-13	63.8259	cl00429	VTT superfamily	VMP1, TMEM41, and TVP38 (VTT) domain; The VTT domain was previously called the SNARE-associated domain, but was renamed as there seems to be no evidence for association with SNARE proteins.
c
Query	From	To	E-Value	Bitscore	Accession	Short name	Definition
GH_D10G1788	1	583	0	1075.04	cl38930	AmyAc_family superfamily	Alpha amylase catalytic domain family; The Alpha-amylase family comprises the largest family of glycoside hydrolases (GH), with the majority of enzymes acting on starch, glycogen, and related oligo- and polysaccharides. These proteins catalyze the transformation of alpha-1,4 and alpha-1,6 glucosidic linkages with retention of the anomeric center. The protein is described as having 3 domains: A, B…
GH_D06G0186	31	87	2.86354e-31	106.58	cl00033	AP2 superfamily	DNA-binding domain found in transcription regulators in plants such as APETALA2 and EREBP (ethylene responsive element binding protein). In EREBPs the domain specifically binds to the 11bp GCC box of the ethylene response element (ERE), a promotor element essential for ethylene responsiveness. EREBPs and the C-repeat binding factor CBF1, which is involved in stress response, contain a single copy…
GH_A09G1304	111	553	3.25454e-153	446.02	cl21473	ArsB_NhaD_permease superfamily	Anion permease ArsB/NhaD. These permeases have been shown to translocate sodium, arsenate, antimonite, sulfate and organic anions across biological membranes in all three kingdoms of life. A typical anion permease contains 8-13 transmembrane helices and can function either independently as a chemiosmotic transporter or as a channel-forming subunit of an ATP-driven anion pump.
GH_A01G0908	262	291	0.00806233	34.1782	cl28903	BACK superfamily	BACK (BTB and C-terminal Kelch) domain; The BACK domain is found in architectures C-terminal to a BTB domain, in a diverse set of architectures together with Kelch, MATH, and/or TAZ domains. It is involved in interactions with the Cullin3 (Cul3) ubiquitin ligase complex, as well as in homo-oligomerization. Most proteins containing the BACK domain are understood to function as adaptor proteins tha…
GH_A01G0908	153	259	2.75752e-23	92.3276	cl02518	BTB superfamily	BTB/POZ domain; The BTB (for BR-C, ttk and bab) or POZ (for Pox virus and Zinc finger) domain is present near the N-terminus of a fraction of zinc finger (pfam00096) proteins and in proteins that contain the pfam01344 motif such as Kelch and a family of pox virus proteins. The BTB/POZ domain mediates homomeric dimerization and in some instances heteromeric dimerization. The structure of the dimer…
GH_D01G0977	48	157	5.86955e-32	118.588	cl38908	BTB_POZ superfamily	BTB (Broad-Complex, Tramtrack and Bric a brac)/POZ (poxvirus and zinc finger) domain superfamily; Proteins in this superfamily are characterized by the presence of a common protein-protein interaction motif of about 100 amino acids, known as the BTB/POZ domain. Members include transcription factors, oncogenic proteins, ion channel proteins, and potassium channel tetramerization domain (KCTD) prot…
GH_D04G0140	1	203	1.65871e-119	337.164	cl03589	Chalcone_3 superfamily	Chalcone isomerase-like; Chalcone_3 is a family of largely bacterial members.
GH_A12G2191	15	105	8.69726e-15	70.5951	cl13304	DUF3357 superfamily	Domain of unknown function (DUF3357); This domain is functionally uncharacterized. This domain is found in eukaryotes. This presumed domain is typically between 96 to 119 amino acids in length.
GH_D01G2464	5	89	1.55208e-33	111.046	cl03131	Dynein_light superfamily	Dynein light chain type 1; Dynein light chain type 1.
GH_D10G0075	79	216	1.84419e-22	93.0325	cl19922	FAD_binding_4 superfamily	FAD binding domain; This family consists of various enzymes that use FAD as a co-factor, most of the enzymes are similar to oxygen oxidoreductase. One of the enzymes Vanillyl-alcohol oxidase (VAO) has a solved structure, the alignment includes the FAD binding site, called the PP-loop, between residues 99-110. The FAD molecule is covalently bound in the known structure, however the residue that li…
GH_A05G1927	55	97	1.91172e-07	47.0903	cl02535	F-box-like superfamily	F-box-like; This is an F-box-like family.
GH_A05G1808	187	689	0	811.901	cl36851	FtsH_fam superfamily	ATP-dependent metalloprotease FtsH; HflB(FtsH) is a pleiotropic protein required for correct cell division in bacteria. It has ATP-dependent zinc metalloprotease activity. It was formerly designated cell division protein FtsH. [Cellular processes, Cell division, Protein fate, Degradation of proteins, peptides, and glycopeptides]
GH_D10G0075	60	524	1.22796e-19	91.4948	cl33825	GlcD superfamily	FAD/FMN-containing dehydrogenase [Energy production and conversion]; FAD/FMN-containing dehydrogenases [Energy production and conversion].
GH_A12G2191	113	583	0	531.9	cl33393	Glyco_32 superfamily	Glycosyl hydrolases family 32; Glycosyl hydrolases family 32.
GH_D09G0792	28	338	1.9549e-135	388.01	cl23725	Glyco_hydro superfamily	Glycosyl hydrolases; A functionally diverse superfamily containing glycosyl hydrolase families 1,5,10,17,44,72, and others.
GH_D05G1907	60	526	0	933.777	cl02959	Glyco_hydro_9 superfamily	Glycosyl hydrolase family 9; Glycosyl hydrolase family 9.
GH_D08G1102	108	129	3.67012e-05	40.3867	cl29555	IQ superfamily	IQ calmodulin-binding motif; Calmodulin-binding motif.
GH_A01G1998	107	317	3.5412e-39	142.523	cl02616	MACPF superfamily	MAC/Perforin domain; The membrane-attack complex (MAC) of the complement system forms transmembrane channels. These channels disrupt the phospholipid bilayer of target cells, leading to cell lysis and death. A number of proteins participate in the assembly of the MAC. Freshly activated C5b binds to C6 to form a C5b-6 complex, then to C7 forming the C5b-7 complex. The C5b-7 complex binds to C8, wh…
GH_A02G0041	106	318	1.20739e-27	110.167	cl02616	MACPF superfamily	MAC/Perforin domain; The membrane-attack complex (MAC) of the complement system forms transmembrane channels. These channels disrupt the phospholipid bilayer of target cells, leading to cell lysis and death. A number of proteins participate in the assembly of the MAC. Freshly activated C5b binds to C6 to form a C5b-6 complex, then to C7 forming the C5b-7 complex. The C5b-7 complex binds to C8, wh…
GH_A02G0169	107	315	4.14605e-28	111.708	cl02616	MACPF superfamily	MAC/Perforin domain; The membrane-attack complex (MAC) of the complement system forms transmembrane channels. These channels disrupt the phospholipid bilayer of target cells, leading to cell lysis and death. A number of proteins participate in the assembly of the MAC. Freshly activated C5b binds to C6 to form a C5b-6 complex, then to C7 forming the C5b-7 complex. The C5b-7 complex binds to C8, wh…
GH_D04G0412	100	310	2.93006e-31	120.567	cl02616	MACPF superfamily	MAC/Perforin domain; The membrane-attack complex (MAC) of the complement system forms transmembrane channels. These channels disrupt the phospholipid bilayer of target cells, leading to cell lysis and death. A number of proteins participate in the assembly of the MAC. Freshly activated C5b binds to C6 to form a C5b-6 complex, then to C7 forming the C5b-7 complex. The C5b-7 complex binds to C8, wh…
GH_D10G1451	115	315	1.519e-27	110.167	cl02616	MACPF superfamily	MAC/Perforin domain; The membrane-attack complex (MAC) of the complement system forms transmembrane channels. These channels disrupt the phospholipid bilayer of target cells, leading to cell lysis and death. A number of proteins participate in the assembly of the MAC. Freshly activated C5b binds to C6 to form a C5b-6 complex, then to C7 forming the C5b-7 complex. The C5b-7 complex binds to C8, wh…
GH_A01G0908	17	119	0.00399576	36.5883	cl02446	MATH superfamily	MATH (meprin and TRAF-C homology) domain; an independent folding unit with an eight-stranded beta-sandwich structure found in meprins, TRAFs and other proteins. Meprins comprise a class of extracellular metalloproteases which are anchored to the membrane and are capable of cleaving growth factors, extracellular matrix proteins, and biologically active peptides. TRAF molecules serve as adapter pro…
GH_A05G3157	207	336	3.09943e-15	71.2562	cl02446	MATH superfamily	MATH (meprin and TRAF-C homology) domain; an independent folding unit with an eight-stranded beta-sandwich structure found in meprins, TRAFs and other proteins. Meprins comprise a class of extracellular metalloproteases which are anchored to the membrane and are capable of cleaving growth factors, extracellular matrix proteins, and biologically active peptides. TRAF molecules serve as adapter pro…
GH_A05G3157	49	171	6.15915e-12	62.0114	cl02446	MATH superfamily	MATH (meprin and TRAF-C homology) domain; an independent folding unit with an eight-stranded beta-sandwich structure found in meprins, TRAFs and other proteins. Meprins comprise a class of extracellular metalloproteases which are anchored to the membrane and are capable of cleaving growth factors, extracellular matrix proteins, and biologically active peptides. TRAF molecules serve as adapter pro…
GH_A02G0064	7	344	0	604.698	cl16912	MDR superfamily	Medium chain reductase/dehydrogenase (MDR)/zinc-dependent alcohol dehydrogenase-like family; The medium chain reductase/dehydrogenases (MDR)/zinc-dependent alcohol dehydrogenase-like family, which contains the zinc-dependent alcohol dehydrogenase (ADH-Zn) and related proteins, is a diverse group of proteins related to the first identified member, class I mammalian ADH. MDRs display a broad range …
GH_A01G0022	28	257	1.28068e-92	272.651	cl00200	MIP superfamily	Major intrinsic protein (MIP) superfamily. Members of the MIP superfamily function as membrane channels that selectively transport water, small neutral molecules, and ions out of and between cells. The channel proteins share a common fold: the N-terminal cytosolic portion followed by six transmembrane helices, which might have arisen through gene duplication. On the basis of sequence similarity a…
GH_D01G0977	230	466	8.87894e-82	254.702	cl03827	NPH3 superfamily	NPH3 family; Phototropism of Arabidopsis thaliana seedlings in response to a blue light source is initiated by nonphototropic hypocotyl 1 (NPH1), a light-activated serine-threonine protein kinase. Mutations in NPH3 disrupt early signaling occurring downstream of the NPH1 photoreceptor. The NPH3 gene encodes a NPH1-interacting protein. NPH3 is a member of a large protein family, apparently specifi…
GH_D05G2640	53	523	0	863.473	cl12078	p450 superfamily	Cytochrome P450; Cytochrome P450s are haem-thiolate proteins involved in the oxidative degradation of various compounds. They are particularly well known for their role in the degradation of environmental toxins and mutagens. They can be divided into 4 classes, according to the method by which electrons from NAD(P)H are delivered to the catalytic site. Sequence conservation is relatively low with…
GH_A01G1971	91	117	3.57492e-05	37.8535	cl15962	PetM superfamily	PetM family of cytochrome b6f complex subunit 7; This family consists of the PetM family of cytochrome b6f complex subunit IV. The cytochrome b6f complex consists of 7 subunits and contains 2 beta hemes and 1 chlorophyll alpha per cytochrome f. It is highly active in transferring electrons from decylplastoquinol to oxidized plastocyanin.
GH_A05G1808	61	138	0.00272127	41.0773	cl33720	PHA03247 superfamily	large tegument protein UL36; Provisional
GH_D02G1739	169	570	1.26845e-106	322.505	cl27575	PHO4 superfamily	Phosphate transporter family; This family includes PHO-4 from Neurospora crassa which is a is a Na(+)-phosphate symporter. This family also contains the leukaemia virus receptor.
GH_A02G0040	180	451	4.89201e-47	165.139	cl21453	PKc_like superfamily	Protein Kinases, catalytic domain; The protein kinase superfamily is mainly composed of the catalytic domains of serine/threonine-specific and tyrosine-specific protein kinases. It also includes RIO kinases, which are atypical serine protein kinases, aminoglycoside phosphotransferases, and choline kinases. These proteins catalyze the transfer of the gamma-phosphoryl group from ATP to hydroxyl gro…
GH_A05G0569	46	301	1.68449e-40	148.118	cl21453	PKc_like superfamily	Protein Kinases, catalytic domain; The protein kinase superfamily is mainly composed of the catalytic domains of serine/threonine-specific and tyrosine-specific protein kinases. It also includes RIO kinases, which are atypical serine protein kinases, aminoglycoside phosphotransferases, and choline kinases. These proteins catalyze the transfer of the gamma-phosphoryl group from ATP to hydroxyl gro…
GH_A03G0258	1	430	0	985.856	cl30499	PLN00220 superfamily	tubulin beta chain; Provisional
GH_D13G2233	26	497	0	928.855	cl39125	PLN02405 superfamily	hexokinase
GH_A05G0621	1	485	7.7201e-56	196.242	cl33508	PLN02518 superfamily	pheophorbide a oxygenase
GH_D03G0309	85	530	0	529.088	cl39108	PLN02985 superfamily	squalene monooxygenase
GH_D10G0480	1	514	0	808.024	cl30814	PLN03037 superfamily	lipase class 3 family protein; Provisional
GH_A06G0061	9	726	0	1175.94	cl31552	PLN03059 superfamily	beta-galactosidase; Provisional
GH_A05G1417	9	116	5.2124e-53	169.487	cl31985	PLN03212 superfamily	Transcription repressor MYB5; Provisional
GH_A07G1351	46	93	1.06823e-06	42.8396	cl05275	Prolamin_like superfamily	Prolamin-like; Prolamin_like (in which DUF784 and DUF1278 have been merged) is found to be expressed in the plant embryo sac and to be regulated by the Myb98 transcription factor. Computational analysis has revealed that members are homologous to the plant prolamin superfamily (Protease inhibitor-seed storage-LTP family, pfam00234). In contrast to typical prolamin members that have eight conserve…
GH_D13G0220	89	144	2.36775e-09	54.8128	cl31762	PTZ00368 superfamily	universal minicircle sequence binding protein (UMSBP); Provisional
GH_D07G0949	113	327	3.09171e-61	196.759	cl02495	RabGAP-TBC superfamily	Rab-GTPase-TBC domain; Identification of a TBC domain in GYP6_YEAST and GYP7_YEAST, which are GTPase activator proteins of yeast Ypt6 and Ypt7, implies that these domains are GTPase activator proteins of Rab-like small GTPases.
GH_A05G0621	76	208	5.53038e-88	267.085	cl00938	Rieske superfamily	Rieske domain; a [2Fe-2S] cluster binding domain commonly found in Rieske non-heme iron oxygenase (RO) systems such as naphthalene and biphenyl dioxygenases, as well as in plant/cyanobacterial chloroplast b6f and mitochondrial cytochrome bc(1) complexes. The Rieske domain can be divided into two subdomains, with an incomplete six-stranded, antiparallel beta-barrel at one end, and an iron-sulfur c…
GH_A13G0808	116	158	1.95615e-19	77.7273	cl17238	RING_Ubox superfamily	The superfamily of RING finger (Really Interesting New Gene) domain and U-box domain; RING finger is a specialized type of Zn-finger of 40 to 60 residues that binds two atoms of zinc. It is defined by the "cross-brace" motif that chelates zinc atoms by eight amino acid residues, typically Cys or His, arranged in a characteristic spacing. Canonical RING motifs have been categorized as two major su…
GH_D05G1644	139	302	7.03214e-79	236.928	cl29606	rpsE superfamily	30S ribosomal protein S5; Validated
GH_D13G0220	12	81	3.17863e-25	95.8568	cl17169	RRM_SF superfamily	RNA recognition motif (RRM) superfamily; RRM, also known as RBD (RNA binding domain) or RNP (ribonucleoprotein domain), is a highly abundant domain in eukaryotes found in proteins involved in post-transcriptional gene expression processes including mRNA and rRNA processing, RNA export, and RNA stability. This domain is 90 amino acids in length and consists of a four-stranded beta-sheet packed aga…
GH_A09G0432	37	433	1.84182e-105	318.866	cl00456	SLC5-6-like_sbd superfamily	Solute carrier families 5 and 6-like; solute binding domain; This superfamily includes the solute-binding domain of SLC5 proteins (also called the sodium/glucose cotransporters or solute sodium symporters), SLC6 proteins (also called the sodium- and chloride-dependent neurotransmitter transporters or Na+/Cl--dependent transporters), and nucleobase-cation-symport-1 (NCS1) transporters. SLC5s co-tr…
GH_A01G0637	25	154	9.68969e-26	96.1044	cl14643	SRPBCC superfamily	START/RHO_alpha_C/PITP/Bet_v1/CoxG/CalC (SRPBCC) ligand-binding domain superfamily; SRPBCC domains have a deep hydrophobic ligand-binding pocket; they bind diverse ligands. Included in this superfamily are the steroidogenic acute regulatory protein (StAR)-related lipid transfer (START) domains of mammalian STARD1-STARD15, and the C-terminal catalytic domains of the alpha oxygenase subunit of Ries…
GH_D10G1761	15	84	1.16181e-05	41.1037	cl11522	Tom22 superfamily	Mitochondrial import receptor subunit Tom22; The mitochondrial protein translocase family, which is responsible for movement of nuclear encoded pre-proteins into mitochondria, is very complex with at least 19 components. These proteins include several chaperone proteins, four proteins of the outer membrane translocase (Tom) import receptor, five proteins of the Tom channel complex, five proteins …
GH_A05G1927	118	388	1.58901e-127	366.865	cl08308	Tub superfamily	Tub family; Tub family.
GH_D09G1933	1	147	2.13198e-80	233.694	cl00154	UBCc superfamily	Ubiquitin-conjugating enzyme E2, catalytic (UBCc) domain. This is part of the ubiquitin-mediated protein degradation pathway in which a thiol-ester linkage forms between a conserved cysteine and the C-terminus of ubiquitin and complexes with ubiquitin protein ligase enzymes, E3. This pathway regulates many fundamental cellular processes. There are also other E2s which form thiol-ester linkages wi…
GH_A01G0603	62	89	9.74713e-07	43.8898	cl05313	VQ superfamily	VQ motif; This short motif is found in a variety of plant proteins. These proteins vary greatly in length and are mostly composed of low complexity regions. They all conserve a short motif FXhVQChTG, where X is any amino acid and h is a hydrophobic amino acid. The function of this motif is uncertain, however one protein in this family has been found to bind the SigA sigma factor. It would seem pl…
GH_D02G0953	28	77	1.88631e-38	127.776	cl03664	zf-Dof superfamily	Dof domain, zinc finger; The Dof domain is a zinc finger DNA-binding domain, that shows resemblance to the Cys2 zinc finger.
d
Query	From	To	E-Value	Bitscore	Accession	Short name	Definition
GH_A01G1528	45	106	6.52541e-12	56.2811	cl07890	AAI_LTSS superfamily	AAI_LTSS: Alpha-Amylase Inhibitors (AAI), Lipid Transfer (LT) and Seed Storage (SS) Protein family; a protein family unique to higher plants that includes cereal-type alpha-amylase inhibitors, lipid transfer proteins, seed storage proteins, and similar proteins. Proteins in this family are known to play important roles, in defending plants from insects and pathogens, lipid transport between intra…
GH_A09G0042	158	254	4.44999e-22	86.8392	cl00175	alpha-crystallin-Hsps_p23-like superfamily	alpha-crystallin domain (ACD) found in alpha-crystallin-type small heat shock proteins, and a similar domain found in p23 (a cochaperone for Hsp90) and in other p23-like proteins.; The alpha-crystallin-Hsps_p23-like superfamily includes the alpha-crystallin domain (ACD) of alpha-crystallin-type small heat shock proteins (sHsps) and a similar domain found in p23-like proteins. sHsps are small stre…
GH_A12G0758	23	85	1.02433e-29	103.499	cl00033	AP2 superfamily	DNA-binding domain found in transcription regulators in plants such as APETALA2 and EREBP (ethylene responsive element binding protein). In EREBPs the domain specifically binds to the 11bp GCC box of the ethylene response element (ERE), a promotor element essential for ethylene responsiveness. EREBPs and the C-repeat binding factor CBF1, which is involved in stress response, contain a single copy…
GH_A03G2316	5	97	1.5613e-28	99.9553	cl23790	Auxin_inducible superfamily	Auxin responsive protein; This family consists of the protein products of the ARG7 auxin responsive genes family none of which have any identified functional role.
GH_D09G1385	300	406	6.29481e-17	76.5485	cl02556	Bromodomain superfamily	Bromodomain. Bromodomains are found in many chromatin-associated proteins and in nuclear histone acetyltransferases. They interact specifically with acetylated lysine.
GH_D08G0519	838	1009	1.27247e-49	173.195	cl02929	Cation_ATPase_C superfamily	Cation transporting ATPase, C-terminus; Members of this families are involved in Na+/K+, H+/K+, Ca++ and Mg++ transport. This family represents 5 transmembrane helices.
GH_D10G1450	81	172	8.74057e-55	185.014	cl15347	CBM20 superfamily	The family 20 carbohydrate-binding module (CBM20), also known as the starch-binding domain, is found in a large number of starch degrading enzymes including alpha-amylase, beta-amylase, glucoamylase, and CGTase (cyclodextrin glucanotransferase). CBM20 is also present in proteins that have a regulatory role in starch metabolism in plants (e.g. alpha-amylase) or glycogen metabolism in mammals (e.g.…
GH_D06G1601	1	160	2.23352e-136	379.861	cl02879	Chloroa_b-bind superfamily	Chlorophyll A-B binding protein; Chlorophyll A-B binding protein.
GH_A07G2003	60	223	3.20341e-111	324.506	cl04787	COBRA superfamily	COBRA-like protein; Family of plant proteins are designated COBRA-like (COBL) proteins. The 12 Arabidopsis members of the family are all GPI-liked. Some members of this family are annotated as phytochelatin synthase, but these annotations are incorrect.
GH_A03G2379	1	436	0	575.856	cl05633	DUF1005 superfamily	Protein of unknown function (DUF1005); Family of plant proteins with undetermined function.
GH_D02G2550	1	435	0	578.938	cl05633	DUF1005 superfamily	Protein of unknown function (DUF1005); Family of plant proteins with undetermined function.
GH_D11G0413	2	67	1.67676e-34	111.506	cl13288	DUF3339 superfamily	Protein of unknown function (DUF3339); This family of proteins are functionally uncharacterized. This family is found in eukaryotes. Proteins in this family are about 70 amino acids in length.
GH_D08G1972	499	692	1.47469e-19	93.7318	cl12320	DUF863 superfamily	Plant protein of unknown function (DUF863); This family consists of a number of hypothetical proteins from Arabidopsis thaliana and Oryza sativa. The function of this family is unknown.
GH_D09G2177	53	145	6.00907e-45	153.507	cl19519	FKBP_C superfamily	FKBP-type peptidyl-prolyl cis-trans isomerase; FKBP-type peptidyl-prolyl cis-trans isomerase.
GH_D09G2177	286	381	2.9688e-25	99.5792	cl19519	FKBP_C superfamily	FKBP-type peptidyl-prolyl cis-trans isomerase; FKBP-type peptidyl-prolyl cis-trans isomerase.
GH_D12G1461	127	382	2.69445e-65	208.715	cl11394	Glyco_tranf_GTA_type superfamily	Glycosyltransferase family A (GT-A) includes diverse families of glycosyl transferases with a common GT-A type structural fold; Glycosyltransferases (GTs) are enzymes that synthesize oligosaccharides, polysaccharides, and glycoconjugates by transferring the sugar moiety from an activated nucleotide-sugar donor to an acceptor molecule, which may be a growing oligosaccharide, a lipid, or a protein.…
GH_A01G1504	1	109	9.39752e-33	120.136	cl10013	Glycosyltransferase_GTB-type superfamily	glycosyltransferase family 1 and related proteins with GTB topology; Glycosyltransferases catalyze the transfer of sugar moieties from activated donor molecules to specific acceptor molecules, forming glycosidic bonds. The acceptor molecule can be a lipid, a protein, a heterocyclic compound, or another carbohydrate residue. The structures of the formed glycoconjugates are extremely diverse, refle…
GH_D07G2037	6	453	0	653.487	cl10013	Glycosyltransferase_GTB-type superfamily	glycosyltransferase family 1 and related proteins with GTB topology; Glycosyltransferases catalyze the transfer of sugar moieties from activated donor molecules to specific acceptor molecules, forming glycosidic bonds. The acceptor molecule can be a lipid, a protein, a heterocyclic compound, or another carbohydrate residue. The structures of the formed glycoconjugates are extremely diverse, refle…
GH_D11G3717	1	480	0	549.847	cl10013	Glycosyltransferase_GTB-type superfamily	glycosyltransferase family 1 and related proteins with GTB topology; Glycosyltransferases catalyze the transfer of sugar moieties from activated donor molecules to specific acceptor molecules, forming glycosidic bonds. The acceptor molecule can be a lipid, a protein, a heterocyclic compound, or another carbohydrate residue. The structures of the formed glycoconjugates are extremely diverse, refle…
GH_D08G0519	126	887	0	954.343	cl21460	HAD_like superfamily	Haloacid Dehalogenase-like Hydrolases; The haloacid dehalogenase (HAD) superfamily includes carbon and phosphorus hydrolases such as 2-haloalkonoate dehalogenase, epoxide hydrolase, phosphoserine phosphatase, phosphomannomutase, phosphoglycolate phosphatase, P-type ATPase, among others. These proteins catalyze nucleophilic substitution reactions at phosphorus or carbon centers, using a conserved …
GH_D09G1385	145	221	0.00454225	40.2492	cl26284	halo_surf_glyco superfamily	major cell surface glycoprotein; Members of this family are the S-layer-forming halobacterial major cell surface glycoprotein. The highest scores below model cutoffs are fragmentary paralogs to actual members of the family. Modifications include at N-linked and O-linked glycosylation, a C-terminal diphytanylglyceryl modification, and probable cleavage of the PGF-CTERM tail.
GH_A12G1695	31	90	3.86398e-12	57.6157	cl00207	HMA superfamily	Heavy-metal-associated domain (HMA) is a conserved domain of approximately 30 amino acid residues found in a number of proteins that transport or detoxify heavy metals, for example, the CPx-type heavy metal ATPases and copper chaperones. HMA domain contains two cysteine residues that are important in binding and transfer of metal ions, such as copper, cadmium, cobalt and zinc. In the case of copp…
GH_D05G2757	33	293	1.73484e-91	281.627	cl37260	laccase superfamily	laccase, plant; Members of this protein family include the copper-containing enzyme laccase (EC 1.10.3.2), often several from a single plant species, and additional, uncharacterized, closely related plant proteins termed laccase-like multicopper oxidases. This protein family shows considerable sequence similarity to the L-ascorbate oxidase (EC 1.10.3.3) family. Laccases are enzymes of rather broa…
GH_D11G2209	28	285	1.99374e-168	466.676	cl22861	LamG superfamily	Laminin G domain; Laminin G-like domains are usually Ca++ mediated receptors that can have binding sites for steroids, beta1 integrins, heparin, sulfatides, fibulin-1, and alpha-dystroglycans. Proteins that contain LamG domains serve a variety of purposes including signal transduction via cell-surface steroid receptors, adhesion, migration and differentiation through mediation of cell adhesion mo…
GH_A01G0782	23	390	1.16243e-78	245.169	cl23778	LpxK superfamily	Tetraacyldisaccharide-1-P 4'-kinase; This family consists of tetraacyldisaccharide-1-P 4'-kinase also known as Lipid-A 4'-kinase or Lipid A biosynthesis protein LpxK, EC:2.7.1.130. This enzyme catalyzes the reaction: ATP + 2,3-bis(3-hydroxytetradecanoyl)-D -glucosaminyl-(beta-D-1,6)-2,3-bis(3-hydroxytetradecanoyl)-D-glu cosam inyl beta-phosphate <=> ADP + 2,3,2',3'-tetrakis(3-hydroxytetradecanoyl…
GH_D01G2097	105	296	1.22584e-34	129.812	cl02616	MACPF superfamily	MAC/Perforin domain; The membrane-attack complex (MAC) of the complement system forms transmembrane channels. These channels disrupt the phospholipid bilayer of target cells, leading to cell lysis and death. A number of proteins participate in the assembly of the MAC. Freshly activated C5b binds to C6 to form a C5b-6 complex, then to C7 forming the C5b-7 complex. The C5b-7 complex binds to C8, wh…
GH_D09G2182	111	319	1.57988e-27	110.167	cl02616	MACPF superfamily	MAC/Perforin domain; The membrane-attack complex (MAC) of the complement system forms transmembrane channels. These channels disrupt the phospholipid bilayer of target cells, leading to cell lysis and death. A number of proteins participate in the assembly of the MAC. Freshly activated C5b binds to C6 to form a C5b-6 complex, then to C7 forming the C5b-7 complex. The C5b-7 complex binds to C8, wh…
GH_A02G0422	91	602	0	868.93	cl28725	Methyltransf_29 superfamily	Putative S-adenosyl-L-methionine-dependent methyltransferase; This family is a putative S-adenosyl-L-methionine (SAM)-dependent methyltransferase.
GH_A06G2054	27	555	0	703.643	cl28910	MFS superfamily	Major Facilitator Superfamily; The Major Facilitator Superfamily (MFS) is a large and diverse group of secondary transporters that includes uniporters, symporters, and antiporters. MFS proteins facilitate the transport across cytoplasmic or internal membranes of a variety of substrates including ions, sugar phosphates, drugs, neurotransmitters, nucleosides, amino acids, and peptides. They do so u…
GH_D13G1442	84	488	2.47578e-155	446.035	cl28910	MFS superfamily	Major Facilitator Superfamily; The Major Facilitator Superfamily (MFS) is a large and diverse group of secondary transporters that includes uniporters, symporters, and antiporters. MFS proteins facilitate the transport across cytoplasmic or internal membranes of a variety of substrates including ions, sugar phosphates, drugs, neurotransmitters, nucleosides, amino acids, and peptides. They do so u…
GH_A04G0287	90	397	0	681.046	cl21454	NADB_Rossmann superfamily	Rossmann-fold NAD(P)(+)-binding proteins; A large family of proteins that share a Rossmann-fold NAD(P)H/NAD(P)(+) binding (NADB) domain. The NADB domain is found in numerous dehydrogenases of metabolic pathways such as glycolysis, and many other redox enzymes. NAD binding involves numerous hydrogen-bonds and van der Waals contacts, in particular H-bonding of residues in a turn between the first s…
GH_D07G1595	98	428	0	521.897	cl21454	NADB_Rossmann superfamily	Rossmann-fold NAD(P)(+)-binding proteins; A large family of proteins that share a Rossmann-fold NAD(P)H/NAD(P)(+) binding (NADB) domain. The NADB domain is found in numerous dehydrogenases of metabolic pathways such as glycolysis, and many other redox enzymes. NAD binding involves numerous hydrogen-bonds and van der Waals contacts, in particular H-bonding of residues in a turn between the first s…
GH_D08G0189	149	273	5.22222e-31	112.373	cl00223	NusB_Sun superfamily	RNA binding domain of NusB (N protein-Utilization Substance B) and Sun (also known as RrmB or Fmu) proteins. This family includes two orthologous groups exemplified by the transcription termination factor NusB and the N-terminal domain of the rRNA-specific 5-methylcytidine transferase (m5C-methyltransferase) Sun. The NusB protein plays a key role in the regulation of ribosomal RNA biosynthesis in…
GH_A04G1388	12	487	0	747.528	cl12078	p450 superfamily	Cytochrome P450; Cytochrome P450s are haem-thiolate proteins involved in the oxidative degradation of various compounds. They are particularly well known for their role in the degradation of environmental toxins and mutagens. They can be divided into 4 classes, according to the method by which electrons from NAD(P)H are delivered to the catalytic site. Sequence conservation is relatively low with…
GH_A10G2618	45	497	2.72537e-126	378	cl12078	p450 superfamily	Cytochrome P450; Cytochrome P450s are haem-thiolate proteins involved in the oxidative degradation of various compounds. They are particularly well known for their role in the degradation of environmental toxins and mutagens. They can be divided into 4 classes, according to the method by which electrons from NAD(P)H are delivered to the catalytic site. Sequence conservation is relatively low with…
GH_A11G1882	47	509	0	818.211	cl12078	p450 superfamily	Cytochrome P450; Cytochrome P450s are haem-thiolate proteins involved in the oxidative degradation of various compounds. They are particularly well known for their role in the degradation of environmental toxins and mutagens. They can be divided into 4 classes, according to the method by which electrons from NAD(P)H are delivered to the catalytic site. Sequence conservation is relatively low with…
GH_A09G2425	76	292	4.37518e-113	328.366	cl04704	PDDEXK_6 superfamily	PDDEXK-like family of unknown function; PDDEXK_6 is a family of plant proteins that are distant homologs of the PD-(D/E)XK nuclease superfamily. The core structure is retained, as alpha-beta-beta-beta-alpha-beta. It retains the characteristic PDDEXK motifs II and III in modified forms - xDxxx motif located in the second core beta-strand, where x is any hydrophobic residue, and a D/E)X(D/N/S/C/G) …
GH_D09G1385	131	287	0.00487126	40.1545	cl33723	PHA03307 superfamily	transcriptional regulator ICP4; Provisional
GH_A05G2036	105	474	0	607.689	cl21453	PKc_like superfamily	Protein Kinases, catalytic domain; The protein kinase superfamily is mainly composed of the catalytic domains of serine/threonine-specific and tyrosine-specific protein kinases. It also includes RIO kinases, which are atypical serine protein kinases, aminoglycoside phosphotransferases, and choline kinases. These proteins catalyze the transfer of the gamma-phosphoryl group from ATP to hydroxyl gro…
GH_A11G3087	195	461	1.94649e-103	310.744	cl21453	PKc_like superfamily	Protein Kinases, catalytic domain; The protein kinase superfamily is mainly composed of the catalytic domains of serine/threonine-specific and tyrosine-specific protein kinases. It also includes RIO kinases, which are atypical serine protein kinases, aminoglycoside phosphotransferases, and choline kinases. These proteins catalyze the transfer of the gamma-phosphoryl group from ATP to hydroxyl gro…
GH_D10G2370	63	331	4.19897e-98	292.254	cl21453	PKc_like superfamily	Protein Kinases, catalytic domain; The protein kinase superfamily is mainly composed of the catalytic domains of serine/threonine-specific and tyrosine-specific protein kinases. It also includes RIO kinases, which are atypical serine protein kinases, aminoglycoside phosphotransferases, and choline kinases. These proteins catalyze the transfer of the gamma-phosphoryl group from ATP to hydroxyl gro…
GH_A10G1682	8	417	0	730.486	cl30810	PLN02454 superfamily	triacylglycerol lipase
GH_D08G2006	81	715	0	664.648	cl33516	PLN02566 superfamily	amine oxidase (copper-containing)
GH_A11G0486	1	538	0	989.856	cl31936	PLN02835 superfamily	oxidoreductase
GH_D06G2391	1	420	0	820.859	cl33580	PLN02856 superfamily	fumarylacetoacetase
GH_A09G1616	13	211	4.40007e-138	384.792	cl30518	PLN03118 superfamily	Rab family protein; Provisional
GH_A05G0385	48	386	6.68274e-143	408.453	cl38936	P-loop_NTPase superfamily	P-loop containing Nucleoside Triphosphate Hydrolases; Members of the P-loop NTPase domain superfamily are characterized by a conserved nucleotide phosphate-binding motif, also referred to as the Walker A motif (GxxxxGK[S/T], where x is any residue), and the Walker B motif (hhhh[D/E], where h is a hydrophobic residue). The Walker A and B motifs bind the beta-gamma phosphate moiety of the bound nuc…
GH_A10G1800	40	117	0.000552973	36.9409	cl03128	Pollen_Ole_e_I superfamily	Pollen proteins Ole e I like; Pollen proteins Ole e I like.
GH_D10G1450	867	1184	8.6217e-39	147.736	cl38034	PPDK_N superfamily	Pyruvate phosphate dikinase, PEP/pyruvate binding domain; This enzyme catalyzes the reversible conversion of ATP to AMP, pyrophosphate and phosphoenolpyruvate (PEP).
GH_D09G2177	158	266	0.000148036	43.5985	cl29493	PRK10902 superfamily	FKBP-type peptidyl-prolyl cis-trans isomerase; Provisional
GH_D11G0659	78	588	1.06084e-05	48.5987	cl31754	PTZ00121 superfamily	MAEBL; Provisional
GH_A11G2549	257	505	6.89603e-47	162.014	cl10020	S2P-M50 superfamily	Site-2 protease (S2P) class of zinc metalloproteases (MEROPS family M50) cleaves transmembrane domains of substrate proteins, regulating intramembrane proteolysis (RIP) of diverse signal transduction mechanisms. Members of this family use proteolytic activity within the membrane to transfer information across membranes to integrate gene expression with physiologic stresses occurring in another ce…
GH_D09G1385	10	67	2.50539e-07	47.6037	cl21498	SANT superfamily	'SWI3, ADA2, N-CoR and TFIIIB' DNA-binding domains. Tandem copies of the domain bind telomeric DNA tandem repeatsas part of the capping complex. Binding is sequence dependent for repeats which contain the G/C rich motif [C2-3 A (CA)1-6]. The domain is also found in regulatory transcriptional repressor complexes where it also binds DNA.
GH_D04G1212	5	322	3.59067e-102	304.15	cl21551	Sulfotransfer_3 superfamily	Sulfotransferase family; Sulfotransferase family.
GH_D09G2177	398	538	8.55671e-08	53.6965	cl33886	TPR superfamily	Tetratricopeptide (TPR) repeat [General function prediction only]; FOG: TPR repeat [General function prediction only].
GH_D05G0866	113	139	5.86721e-09	50.3362	cl16471	zf-C2H2_6 superfamily	C2H2-type zinc finger; C2H2-type zinc finger.
GH_D05G0866	194	219	3.94191e-07	45.3286	cl16471	zf-C2H2_6 superfamily	C2H2-type zinc finger; C2H2-type zinc finger.
GH_D13G0203	72	128	2.62606e-41	136.25	cl03664	zf-Dof superfamily	Dof domain, zinc finger; The Dof domain is a zinc finger DNA-binding domain, that shows resemblance to the Cys2 zinc finger.
